# Supplementary material for: Resistome metagenomics from plate to farm: The resistome and microbial composition during food waste feeding and composting on a Vermont poultry farm
Source: PLoS One. 2019 Nov 21;14(11):e0219807. doi: 10.1371/journal.pone.0219807 (PMC6874062; doi:10.1371/journal.pone.0219807)
Supplement: S1 Table — (XLSX) [file pone.0219807.s001.xlsx]

## Sheet: S1 Table. ARGs
Sample ID	Gene Name	Class	Frequency	Abundance Ratio	Unique_matches_percent	Total_matches_percent	Relative_abundance
EGSH	Aminoglycoside aph3' III	Aminoglycoside	402	0.000341515	54.29	54.29	4.28
EGSH	Aminoglycoside aph6 Id	Aminoglycoside	1044	0.00088692	91.49	91.49	9.9
EGSH	Aminoglycoside sat4A	Aminoglycoside	10	8.5e-06	100	73.02	6.32
EGSH	Macrolide lnuB	Macrolide	16	1.36e-05	100	41.99	3.82
EGSH	Macrolide lnuC	Macrolide	529	0.000449407	77.39	77.39	6.81
EGSH	Macrolide mefA	Macrolide	4041	0.00343299	58.17	58.17	8.76
EGSH	Macrolide mel	Macrolide	1206	0.00102455	78.61	83.04	9.45
EGSH	Macrolide msrD	Macrolide	335	0.000284596	23.5	57.45	2.28
EGSH	Tetracycline tetM	Tetracycline	4840	0.00411178	46.9	46.63	6.32
EGSH	Tetracycline tetO	Tetracycline	1224	0.00103984	54.78	64.29	6.97
EGSH	Tetracycline tetW	Tetracycline	5640	0.00479141	53.88	53.88	9.92
EGSH	Aminoglycoside ant9 Ia	Aminoglycoside	247	0.000282142	47.97	47.97	3.95
EGSH	Aminoglycoside aph3' III	Aminoglycoside	509	0.000581419	57.62	57.62	5.97
EGSH	Aminoglycoside aph6 Id	Aminoglycoside	1164	0.00132961	94.83	94.83	12.98
EGSH	Aminoglycoside sat4A	Aminoglycoside	10	1.14e-05	100	54.32	3.94
EGSH	Macrolide lnuC	Macrolide	366	0.000418073	46.74	46.74	4.85
EGSH	Macrolide mefA	Macrolide	2983	0.00340741	53.2	53.2	8.43
EGSH	Macrolide mel	Macrolide	924	0.00105546	77.75	80.77	9.73
EGSH	Macrolide msrD	Macrolide	96	0.000109659	15.19	51.73	1.26
EGSH	Tetracycline tetM	Tetracycline	4147	0.00473702	43.16	42.92	6.7
EGSH	Tetracycline tetO	Tetracycline	862	0.000984642	52.82	67.78	7.88
EGSH	Tetracycline tetW	Tetracycline	5580	0.0063739	53.76	53.76	11.89
EGSH	Transporter-gene lsaE	Transporter-gene	466	0.000532301	43.34	43.34	3.92
EGWA	Aminoglycoside aadA1	Aminoglycoside	134	6.8e-05	22.41	71.13	2.81
EGWA	Aminoglycoside aadA24	Aminoglycoside	188	9.55e-05	50.76	74.87	3.12
EGWA	Aminoglycoside aph3' III	Aminoglycoside	724	0.000367609	74.52	74.52	2.23
EGWA	Aminoglycoside aph6 Id	Aminoglycoside	7116	0.00361313	96.96	96.96	14.31
EGWA	Aminoglycoside sat4A	Aminoglycoside	3	1.52e-06	30	53.96	1.13
EGWA	Chloramphenicol-exporter floR	Chloramphenicol-exporter	183	9.29e-05	23.14	47.35	0.59
EGWA	Macrolide lnuB	Macrolide	27	1.37e-05	100	63.88	1.47
EGWA	Macrolide lnuC	Macrolide	1001	0.000508255	87.74	87.74	3.33
EGWA	Macrolide mefA	Macrolide	8848	0.00449255	68.53	68.53	5.2
EGWA	Macrolide mel	Macrolide	1448	0.000735219	93.35	94.93	5.07
EGWA	Macrolide msrD	Macrolide	990	0.00050267	24.64	63.03	1.53
EGWA	Sulphonamide sul2	Sulphonamide	1964	0.000997217	53.15	53.15	2.87
EGWA	Tetracycline tet31	Tetracycline	25	1.27e-05	94.74	83.77	2.45
EGWA	Tetracycline tetH	Tetracycline	3567	0.00181114	46.06	46.06	2.49
EGWA	Tetracycline tetL	Tetracycline	4859	0.00246715	53.53	53.53	2.45
EGWA	Tetracycline tetM	Tetracycline	7312	0.00371265	66.21	65.79	3.09
EGWA	Tetracycline tetO	Tetracycline	1864	0.000946442	65.59	74.61	2.97
EGWA	Tetracycline tetQ	Tetracycline	8036	0.00408026	79.24	79.24	4.4
EGWA	Tetracycline tetW	Tetracycline	10088	0.00512216	58.59	58.59	5.09
EGWA	Tetracycline tetX	Tetracycline	1925	0.000977414	63.58	63.58	2.16
EGWA	Transporter-gene lsaE	Transporter-gene	580	0.000294494	50.73	50.73	1.27
EGWA	Aminoglycoside aadA1	Aminoglycoside	69	4.99e-05	24.14	71.73	3.48
EGWA	Aminoglycoside aadA24	Aminoglycoside	100	7.23e-05	50.76	74.87	4.06
EGWA	Aminoglycoside aph3' III	Aminoglycoside	556	0.000401921	79.22	79.22	2.95
EGWA	Aminoglycoside aph6 Id	Aminoglycoside	5986	0.00432715	96.96	96.96	17.14
EGWA	Aminoglycoside sat4A	Aminoglycoside	4	2.89e-06	40	64.03	1.79
EGWA	Macrolide lnuC	Macrolide	932	0.000673723	87.74	87.74	4.49
EGWA	Macrolide mefA	Macrolide	6846	0.00494883	59.88	59.88	5.74
EGWA	Macrolide mel	Macrolide	1072	0.000774926	88.15	89.45	5.55
EGWA	Macrolide msrD	Macrolide	854	0.000617338	25.5	60.37	1.86
EGWA	Sulphonamide sul2	Sulphonamide	1990	0.00143853	53.15	53.15	4.08
EGWA	Tetracycline tet31	Tetracycline	7	5.06e-06	36.84	40.98	1.33
EGWA	Tetracycline tet40	Tetracycline	68	4.92e-05	49.45	56.49	1.81
EGWA	Tetracycline tetH	Tetracycline	2331	0.00168503	45.43	45.43	2.67
EGWA	Tetracycline tetL	Tetracycline	4115	0.00297465	54.76	54.76	3.2
EGWA	Tetracycline tetM	Tetracycline	5528	0.00399607	63.43	63.04	3.68
EGWA	Tetracycline tetO	Tetracycline	1349	0.000975163	57.77	69.8	3.53
EGWA	Tetracycline tetQ	Tetracycline	6596	0.00476811	77.06	77.06	5.42
EGWA	Tetracycline tetW	Tetracycline	8219	0.00594134	58.53	58.53	6.11
EGWA	Tetracycline tetX	Tetracycline	1651	0.00119347	55.55	55.55	2.59
EGWA	Transporter-gene lsaE	Transporter-gene	473	0.000341922	42.86	42.86	1.46
FICO	Aminoglycoside aadA1	Aminoglycoside	35	5.1e-05	28.45	69.94	3.07
FICO	Aminoglycoside aadA24	Aminoglycoside	172	0.000250427	22.34	56.74	2.53
FICO	Aminoglycoside aph3' Ic	Aminoglycoside	55	8.01e-05	39.71	54.4	0.82
FICO	Aminoglycoside aph6 Id	Aminoglycoside	12989	0.0189116	96.96	96.96	39.11
FICO	Aminoglycoside strA	Aminoglycoside	32	4.66e-05	18.92	90.94	31.13
FICO	Beta-lactam-resistance blaCARB 10	Beta-lactam-resistance	26	3.79e-05	50	89.35	3.69
FICO	Beta-lactam-resistance blaCARB 8	Beta-lactam-resistance	67	9.75e-05	100	92.52	4.97
FICO	Sulphonamide sul2	Sulphonamide	2483	0.00361517	56.02	56.02	5.25
FICO	Tetracycline tet31	Tetracycline	7	1.02e-05	36.84	64.43	2.5
FICO	Tetracycline tetH	Tetracycline	2729	0.00397334	45.98	45.98	3.14
FICO	Aminoglycoside aadA1	Aminoglycoside	35	5.1e-05	28.45	69.94	3.07
FICO	Aminoglycoside aadA24	Aminoglycoside	172	0.000250427	22.34	56.74	2.53
FICO	Aminoglycoside aph3' Ic	Aminoglycoside	55	8.01e-05	39.71	54.4	0.82
FICO	Aminoglycoside aph6 Id	Aminoglycoside	12989	0.0189116	96.96	96.96	39.11
FICO	Aminoglycoside strA	Aminoglycoside	32	4.66e-05	18.92	90.94	31.13
FICO	Beta-lactam-resistance blaCARB 10	Beta-lactam-resistance	26	3.79e-05	50	89.35	3.69
FICO	Beta-lactam-resistance blaCARB 8	Beta-lactam-resistance	67	9.75e-05	100	92.52	4.97
FICO	Sulphonamide sul2	Sulphonamide	2483	0.00361517	56.02	56.02	5.25
FICO	Tetracycline tet31	Tetracycline	7	1.02e-05	36.84	64.43	2.5
FICO	Tetracycline tetH	Tetracycline	2729	0.00397334	45.98	45.98	3.14
GROC	Aminoglycoside aph6 Id	Aminoglycoside	289	0.000489411	59.88	59.88	19.89
GROC	Macrolide lmrD	Macrolide	1756	0.00297372	40.36	40.36	24.14
GROC	Penicillin-binding-protein PBP2b	Penicillin-binding-protein	1725	0.00292122	66.89	66.89	32.99
GROC	Aminoglycoside aph6 Id	Aminoglycoside	328	0.000856815	64.13	64.13	30.05
GROC	Macrolide lmrD	Macrolide	1604	0.00419003	43.13	43.13	32.63
GROC	Penicillin-binding-protein PBP2b	Penicillin-binding-protein	1260	0.00329142	61.45	61.45	37.32
NURH	Beta-lactam Zn dependent hydrolase	Beta-lactam	1731	0.0289011	42.15	42.15	4.29
NURH	Macrolide lmrC	Macrolide	1153	0.0192507	56.56	56.56	4.98
NURH	Macrolide lmrD	Macrolide	2428	0.0405383	53.72	53.72	6.61
NURH	MDR-Efflux-pump abeM	MDR-Efflux-pump	1886	0.031489	78.82	78.82	8.78
NURH	MDR-Efflux-pump abeS	MDR-Efflux-pump	356	0.00594383	65.81	65.81	5.42
NURH	MDR-Efflux-pump adeF	MDR-Efflux-pump	1805	0.0301366	78.07	78.07	9.01
NURH	MDR-Efflux-pump adeG	MDR-Efflux-pump	2684	0.0448125	55.61	55.61	6.15
NURH	MDR-Efflux-pump adeH	MDR-Efflux-pump	1037	0.0173139	57.81	57.81	5.2
NURH	MDR-Efflux-pump adeI	MDR-Efflux-pump	2422	0.0404381	81.13	81.13	10.63
NURH	MDR-Efflux-pump adeJ	MDR-Efflux-pump	6093	0.10173	84.11	84.11	12.12
NURH	MDR-Efflux-pump adeK	MDR-Efflux-pump	1676	0.0279828	81.63	81.63	8.12
NURH	MDR-transporter emrD	MDR-transporter	335	0.00559322	43.22	43.22	3
NURH	Positive-regulator-of-efflux-complex adeR	Positive-regulator-of-efflux-complex	471	0.00786389	53.64	53.64	4.12
NURH	Repressor-of-efflux-complex adeN	Repressor-of-efflux-complex	540	0.00901593	45.76	45.76	4.11
NURH	Transcriptional-activator mexT	Transcriptional-activator	1221	0.020386	74.64	74.64	7.47
NURH	Macrolide lmrC	Macrolide	831	0.000918536	53.51	53.51	5.09
NURH	Macrolide lmrD	Macrolide	1870	0.00206698	52.39	52.39	6.8
NURH	MDR-Efflux-pump abeM	MDR-Efflux-pump	1857	0.00205261	79.44	79.44	10.58
NURH	MDR-Efflux-pump abeS	MDR-Efflux-pump	143	0.000158063	51.61	51.61	3.59
NURH	MDR-Efflux-pump adeF	MDR-Efflux-pump	816	0.000901955	64.17	64.17	6.45
NURH	MDR-Efflux-pump adeG	MDR-Efflux-pump	2223	0.00245716	53.6	53.6	6.63
NURH	MDR-Efflux-pump adeH	MDR-Efflux-pump	1027	0.00113518	61.46	61.46	6.53
NURH	MDR-Efflux-pump adeI	MDR-Efflux-pump	2059	0.00227589	75.99	75.99	11.24
NURH	MDR-Efflux-pump adeJ	MDR-Efflux-pump	4632	0.00511992	80.57	80.57	12.23
NURH	MDR-Efflux-pump adeK	MDR-Efflux-pump	1950	0.00215541	78.82	78.82	10.37
NURH	MDR-transporter emrD	MDR-transporter	179	0.000197855	40.15	40.15	2.77
NURH	Positive-regulator-of-efflux-complex adeR	Positive-regulator-of-efflux-complex	294	0.000324969	45.01	45.01	3.6
NURH	Repressor-of-efflux-complex adeN	Repressor-of-efflux-complex	723	0.000799159	55.15	55.15	6.56
NURH	Transcriptional-activator mexT	Transcriptional-activator	915	0.00101138	70.55	70.55	7.55
RFSC	Aminoglycoside aadA1	Aminoglycoside	31	2.5e-05	18.97	64.44	3.4
RFSC	Aminoglycoside aadA24	Aminoglycoside	43	3.47e-05	15.23	52.07	2.54
RFSC	Aminoglycoside aph6 Id	Aminoglycoside	3734	0.00301312	96.96	96.96	24.06
RFSC	Macrolide lnuC	Macrolide	501	0.000404277	77.01	77.01	6.41
RFSC	Sulphonamide sul2	Sulphonamide	1829	0.0014759	53.15	53.15	8.22
RFSC	Tetracycline tetH	Tetracycline	2867	0.0023135	46.06	46.06	6.51
RFSC	Tetracycline tetO	Tetracycline	560	0.000451887	39.82	48.6	4.07
RFSC	Tetracycline tetW	Tetracycline	2598	0.00209643	57.86	57.86	6.38
RFSC	Tetracycline tetX	Tetracycline	4356	0.00351504	81.04	81.04	11.58
RFSC	Aminoglycoside aadA1	Aminoglycoside	39	4.5e-05	22.41	59.52	3.81
RFSC	Aminoglycoside aph6 Id	Aminoglycoside	2425	0.00279693	96.96	96.96	20.96
RFSC	Macrolide lnuC	Macrolide	256	0.000295263	43.3	43.3	3.83
RFSC	Sulphonamide sul2	Sulphonamide	1437	0.0016574	53.15	53.15	8.59
RFSC	Tetracycline tetH	Tetracycline	1666	0.00192152	41.81	41.81	5.58
RFSC	Tetracycline tetM	Tetracycline	1912	0.00220525	45.04	44.69	4.98
RFSC	Tetracycline tetO	Tetracycline	246	0.000283729	28.31	40.45	3.57
RFSC	Tetracycline tetW	Tetracycline	2012	0.00232058	51.62	51.62	6.48
RFSC	Tetracycline tetX	Tetracycline	4576	0.00527783	81.04	81.04	14.69
RWCO	Aminoglycoside aadA6	Aminoglycoside	173	0.000491824	34.48	43.33	3.76
RWCO	Aminoglycoside aph6 Id	Aminoglycoside	484	0.00137597	78.12	78.12	7.16
RWCO	Macrolide lnuC	Macrolide	207	0.000588483	57.09	57.09	4.28
RWCO	Sulphonamide sul2	Sulphonamide	3078	0.00875048	52.01	52.01	14.53
RWCO	Aminoglycoside aadA1	Aminoglycoside	140	0.000470425	22.41	67.07	22.74
RWCO	Aminoglycoside aph6 Id	Aminoglycoside	575	0.0019321	90.27	90.27	17.3
RWCO	Macrolide lnuC	Macrolide	151	0.000507387	42.15	42.15	6
RWCO	Sulphonamide sul2	Sulphonamide	2545	0.00855166	55.26	55.26	25.62
SCHO	Beta-lactam cfxA3	Beta-lactam	54	3.85e-05	100	97.95	9.84
SCHO	Macrolide lmrC	Macrolide	1735	0.00123655	84.39	84.39	8.7
SCHO	Macrolide lmrD	Macrolide	3420	0.00243747	79.29	79.29	11.02
SCHO	Macrolide mefA	Macrolide	1958	0.00139549	42.03	42.03	4.87
SCHO	Macrolide mel	Macrolide	689	0.000491058	82.37	85.45	8.68
SCHO	Penicillin-binding-protein PBP2b	Penicillin-binding-protein	3032	0.00216094	84.16	84.16	10.68
SCHO	Tetracycline tetS	Tetracycline	17137	0.0122137	98.58	98.61	40.34
SCHO	Aminoglycoside aph6 Id	Aminoglycoside	215	0.000140468	58.36	58.36	3.74
SCHO	Beta-lactam cfxA3	Beta-lactam	30	1.96e-05	100	89.53	10.52
SCHO	Macrolide ermF	Macrolide	355	0.000231936	50.98	52.26	3.71
SCHO	Macrolide lmrC	Macrolide	1868	0.00122044	89.48	89.48	9.24
SCHO	Macrolide lmrD	Macrolide	3602	0.00235333	79.1	79.1	11.19
SCHO	Macrolide mel	Macrolide	1115	0.000728475	95.66	89.19	10.75
SCHO	Penicillin-binding-protein PBP2b	Penicillin-binding-protein	3231	0.00211094	87.02	87.02	11.12
SCHO	Tetracycline tetS	Tetracycline	17197	0.0112355	98.58	98.61	39.73
TWCA	Aminoglycoside aph6 Id	Aminoglycoside	3739	0.0201239	96.96	96.96	26.25
TWCA	Aminoglycoside sat 2A	Aminoglycoside	210	0.00113025	60.54	60.54	4.25
TWCA	Aminoglycoside strA	Aminoglycoside	26	0.000139936	18.92	90.94	21.6
TWCA	Sulphonamide sul2	Sulphonamide	3762	0.0202477	53.15	53.15	15.99
TWCA	Tetracycline tet31	Tetracycline	24	0.000129172	63.16	45.57	3.4
TWCA	Tetracycline tetX	Tetracycline	2715	0.0146126	68.13	68.13	8.78
TWCA	Aminoglycoside aph6 Id	Aminoglycoside	3739	0.0201239	96.96	96.96	26.25
TWCA	Aminoglycoside sat 2A	Aminoglycoside	210	0.00113025	60.54	60.54	4.25
TWCA	Aminoglycoside strA	Aminoglycoside	26	0.000139936	18.92	90.94	21.6
TWCA	Sulphonamide sul2	Sulphonamide	3762	0.0202477	53.15	53.15	15.99
TWCA	Tetracycline tet31	Tetracycline	24	0.000129172	63.16	45.57	3.4
TWCA	Tetracycline tetX	Tetracycline	2715	0.0146126	68.13	68.13	8.78
UFCO	Aminoglycoside aadA1	Aminoglycoside	75	2.52e-05	28.45	70.69	2.88
UFCO	Aminoglycoside aadA6	Aminoglycoside	169	5.68e-05	51.72	68.67	3.25
UFCO	Aminoglycoside aph3' IIa	Aminoglycoside	328	0.000110299	68.33	68.33	3.12
UFCO	Aminoglycoside aph6 Id	Aminoglycoside	5600	0.00188316	96.96	96.96	22.21
UFCO	Macrolide lnuB	Macrolide	4	1.35e-06	25	77.43	4.27
UFCO	Macrolide lnuC	Macrolide	951	0.000319801	86.59	86.59	6.22
UFCO	Sulphonamide sul2	Sulphonamide	1110	0.000373269	49.9	49.9	3.69
UFCO	Tetracycline tet 39	Tetracycline	684	0.000230014	94.17	96.02	6.9
UFCO	Tetracycline tetH	Tetracycline	2842	0.000955703	45.35	45.35	4.14
UFCO	Tetracycline tetL	Tetracycline	4550	0.00153007	58.6	58.6	4.85
UFCO	Tetracycline tetW	Tetracycline	7811	0.00262667	51.31	51.31	7.73
UFCO	Tetracycline tetX	Tetracycline	776	0.000260952	44.12	44.12	2.26
UFCO	Transporter-gene lsaE	Transporter-gene	1846	0.00062077	65.86	65.86	4.8
UFCO	Aminoglycoside aph6 Id	Aminoglycoside	4671	0.00227572	96.96	96.96	23.82
UFCO	Macrolide lnuB	Macrolide	46	2.24e-05	100	93.68	6.86
UFCO	Macrolide lnuC	Macrolide	672	0.000327399	74.33	74.33	5.9
UFCO	Sulphonamide sul2	Sulphonamide	709	0.000345426	49.33	49.33	3.65
UFCO	Tetracycline tet 39	Tetracycline	420	0.000204625	95	93.94	7.62
UFCO	Tetracycline tetH	Tetracycline	1952	0.000951017	43.15	43.15	4.09
UFCO	Tetracycline tetL	Tetracycline	2762	0.00134565	44.31	44.31	4.01
UFCO	Tetracycline tetW	Tetracycline	5488	0.00267376	48.56	48.56	7.34
UFCO	Transporter-gene lsaE	Transporter-gene	601	0.000292808	43.58	43.58	2.78
HOSP			0	0	0	0	0
HOSP			0	0	0	0	0
SWCA			0	0	0	0	0
SWCA			0	0	0	0	0
WOCA			0	0	0	0	0
WOCA			0	0	0	0	0
