# Supplementary material for: Resistome metagenomics from plate to farm: The resistome and microbial composition during food waste feeding and composting on a Vermont poultry farm
Source: PLoS One. 2019 Nov 21;14(11):e0219807. doi: 10.1371/journal.pone.0219807 (PMC6874062; doi:10.1371/journal.pone.0219807)
Supplement: S2 Table — (XLSX) [file pone.0219807.s002.xlsx]

## Sheet: S2 Table. Virulence Factors
Sample ID	Virulence Factor	Organism	Virulence G	Frequency	Abundance Ratio	Unique_matches_percent	Total_matches_percent	Relative_abundance
EGSH_1	Bacteroides fragilis GENE int	Bacteroides fragilis	int	287	0.000243818	51.72	51.72	3.31
EGSH_1	Bacteroides fragilis GENE rteB	Bacteroides fragilis	rteB	534	0.000453655	54.41	54.41	4.12
EGSH_1	Bacteroides fragilis GENE rteC	Bacteroides fragilis	rteC	292	0.000248066	71.43	71.43	4.82
EGSH_1	Bacteroides fragilis GENE tetQ	Bacteroides fragilis	tetQ	619	0.000525866	49.86	49.86	3.7
EGSH_1	Enterococcus faecalis GENE tetL	Enterococcus faecalis	tetL	582	0.000494433	71.35	71.04	5.64
EGSH_1	Enterococcus faecium GENE aadE	Enterococcus faecium	aadE	509	0.000432416	56.09	56.09	4.41
EGSH_1	Enterococcus faecium GENE sat4	Enterococcus faecium	sat4	293	0.000248915	62.42	62.42	4.57
EGSH_1	Enterococcus faecium GENE tetL	Enterococcus faecium	tetL	35	2.97e-05	27.27	58.12	1.06
EGSH_1	Klebsiella pneumoniae GENE tnpA	Klebsiella pneumoniae	tnpA	525	0.000446009	82.46	82.46	6.85
EGSH_1	Proteus mirabilis GENE sul1	Proteus mirabilis	sul1	92	7.82e-05	69.7	69.7	3.66
EGSH_1	Pseudomonas aeruginosa GENE intI1	Pseudomonas aeruginosa	intI1	131	0.00011129	80	80	5.16
EGSH_1	Pseudomonas putida GENE qacEdelta1	Pseudomonas putida	qacEdelta1	6	5.1e-06	100	61.54	1.47
EGSH_1	Streptococcus pyogenes GENE msrD	Streptococcus pyogenes	msrD	1334	0.00113329	64.59	64.59	6.8
EGSH_2	Bacteroides fragilis GENE rteB	Bacteroides fragilis	rteB	424	0.000484325	55.95	55.95	4.48
EGSH_2	Bacteroides fragilis GENE rteC	Bacteroides fragilis	rteC	115	0.000131362	52.55	52.55	3.15
EGSH_2	Enterococcus faecalis GENE tetL	Enterococcus faecalis	tetL	400	0.00045691	75	81.4	6.97
EGSH_2	Enterococcus faecium GENE aadE	Enterococcus faecium	aadE	286	0.000326691	54.67	54.67	4.01
EGSH_2	Enterococcus faecium GENE sat4	Enterococcus faecium	sat4	101	0.00011537	61.21	61.21	3.55
EGSH_2	Klebsiella pneumoniae GENE tnpA	Klebsiella pneumoniae	tnpA	555	0.000633963	92.42	92.42	8.82
EGSH_2	Pasteurella multocida GENE tnp	Pasteurella multocida	tnp	219	0.000250158	42.06	42.06	2.97
EGSH_2	Proteus mirabilis GENE sul1	Proteus mirabilis	sul1	223	0.000254728	92.42	92.42	8.08
EGSH_2	Pseudomonas aeruginosa GENE intI1	Pseudomonas aeruginosa	intI1	170	0.000194187	70	70	6.47
EGSH_2	Streptococcus pyogenes GENE mefA	Streptococcus pyogenes	mefA	483	0.000551719	40.08	40.08	3.59
EGSH_2	Streptococcus pyogenes GENE msrD	Streptococcus pyogenes	msrD	681	0.00077789	56.33	56.33	5.18
EGSH_2	Vibrio cholerae GENE intI1	Vibrio cholerae	intI1	11	1.26e-05	53.85	53.85	1.64
EGWA_1	Bacteroides fragilis GENE bmhA	Bacteroides fragilis	bmhA	3591	0.00182332	93.22	93.22	2.67
EGWA_1	Bacteroides fragilis GENE exc	Bacteroides fragilis	exc	1935	0.000982492	89.8	89.8	2.07
EGWA_1	Bacteroides fragilis GENE int	Bacteroides fragilis	int	988	0.000501655	96.84	96.84	2.02
EGWA_1	Bacteroides fragilis GENE mobA	Bacteroides fragilis	mobA	250	0.000126937	77.85	77.85	1.18
EGWA_1	Bacteroides fragilis GENE mobB	Bacteroides fragilis	mobB	1079	0.00054786	99.04	99.04	2.03
EGWA_1	Bacteroides fragilis GENE mobC	Bacteroides fragilis	mobC	1937	0.000983507	83.92	83.92	1.96
EGWA_1	Bacteroides fragilis GENE rhuM	Bacteroides fragilis	rhuM	250	0.000126937	95.79	95.79	1.54
EGWA_1	Bacteroides fragilis GENE rteA	Bacteroides fragilis	rteA	3558	0.00180657	99	99	2.8
EGWA_1	Bacteroides fragilis GENE rteB	Bacteroides fragilis	rteB	1901	0.000965228	100	100	2.65
EGWA_1	Bacteroides fragilis GENE rteC	Bacteroides fragilis	rteC	382	0.00019396	79.59	79.59	1.34
EGWA_1	Bacteroides fragilis GENE tetQ	Bacteroides fragilis	tetQ	5466	0.00277535	99.01	99.01	4.21
EGWA_1	Bacteroides fragilis GENE traF	Bacteroides fragilis	traF	98	4.98e-05	56.67	56.67	0.75
EGWA_1	Bacteroides fragilis GENE yahA	Bacteroides fragilis	yahA	149	7.57e-05	43.12	43.12	0.65
EGWA_1	Enterococcus faecalis GENE tetL	Enterococcus faecalis	tetL	301	0.000152832	79.69	84.45	1.1
EGWA_1	Enterococcus faecium GENE aadE	Enterococcus faecium	aadE	175	8.89e-05	42.78	42.78	0.55
EGWA_1	Enterococcus faecium GENE sat4	Enterococcus faecium	sat4	174	8.83e-05	77.58	77.58	1.01
EGWA_1	Enterococcus faecium GENE tetL	Enterococcus faecium	tetL	98	4.98e-05	83.64	89.01	0.9
EGWA_1	Escherichia coli GENE qacEdelta1	Escherichia coli	qacEdelta1	51	2.59e-05	100	100	0.99
EGWA_1	Klebsiella pneumoniae GENE orf6	Klebsiella pneumoniae	orf6	36	1.83e-05	59.02	59.02	0.53
EGWA_1	Klebsiella pneumoniae GENE tnpA	Klebsiella pneumoniae	tnpA	533	0.00027063	92.89	92.89	1.71
EGWA_1	Pasteurella multocida GENE tetH	Pasteurella multocida	tetH	2793	0.00141814	96.48	96.48	3.6
EGWA_1	Pasteurella multocida GENE tetR	Pasteurella multocida	tetR	1413	0.000717448	96.88	96.88	3.06
EGWA_1	Pasteurella multocida GENE tnp	Pasteurella multocida	tnp	835	0.000423969	89.1	89.1	1.81
EGWA_1	Proteus mirabilis GENE sul1	Proteus mirabilis	sul1	73	3.71e-05	66.67	66.67	0.74
EGWA_1	Proteus mirabilis GENE tnpA	Proteus mirabilis	tnpA	8	4.06e-06	40	40	0.22
EGWA_1	Pseudomonas putida GENE qacEdelta1	Pseudomonas putida	qacEdelta1	12	6.09e-06	100	100	0.55
EGWA_1	Streptococcus pyogenes GENE mefA	Streptococcus pyogenes	mefA	1453	0.000737757	53.31	53.31	1.56
EGWA_1	Streptococcus pyogenes GENE msrD	Streptococcus pyogenes	msrD	4154	0.00210918	70.64	70.64	3.59
EGWA_1	Vibrio cholerae GENE intI1	Vibrio cholerae	intI1	26	1.32e-05	100	100	0.84
EGWA_2	Bacteroides fragilis GENE bmhA	Bacteroides fragilis	bmhA	2937	0.0021231	98.41	98.41	2.79
EGWA_2	Bacteroides fragilis GENE exc	Bacteroides fragilis	exc	1684	0.00121733	94.36	94.36	2.27
EGWA_2	Bacteroides fragilis GENE int	Bacteroides fragilis	int	769	0.000555894	79.02	79.02	1.76
EGWA_2	Bacteroides fragilis GENE mobA	Bacteroides fragilis	mobA	449	0.000324573	98.66	98.66	2.07
EGWA_2	Bacteroides fragilis GENE mobB	Bacteroides fragilis	mobB	1077	0.00077854	97.11	97.11	2.25
EGWA_2	Bacteroides fragilis GENE mobC	Bacteroides fragilis	mobC	1452	0.00104962	86.27	86.27	1.98
EGWA_2	Bacteroides fragilis GENE rhuM	Bacteroides fragilis	rhuM	177	0.00012795	72.63	72.63	1.21
EGWA_2	Bacteroides fragilis GENE rteA	Bacteroides fragilis	rteA	3829	0.0027679	96.55	96.55	3.26
EGWA_2	Bacteroides fragilis GENE rteB	Bacteroides fragilis	rteB	1619	0.00117034	94.71	94.71	2.64
EGWA_2	Bacteroides fragilis GENE rteC	Bacteroides fragilis	rteC	417	0.00030144	93.88	93.88	1.78
EGWA_2	Bacteroides fragilis GENE tetQ	Bacteroides fragilis	tetQ	4263	0.00308163	100	100	4
EGWA_2	Bacteroides fragilis GENE traF	Bacteroides fragilis	traF	113	8.17e-05	76.67	76.67	1.14
EGWA_2	Enterococcus faecalis GENE tetL	Enterococcus faecalis	tetL	448	0.00032385	95.83	93.6	1.46
EGWA_2	Enterococcus faecium GENE sat4	Enterococcus faecium	sat4	118	8.53e-05	71.52	71.52	0.95
EGWA_2	Enterococcus faecium GENE tetL	Enterococcus faecium	tetL	133	9.61e-05	100	93.19	0.99
EGWA_2	Klebsiella pneumoniae GENE tnpA	Klebsiella pneumoniae	tnpA	683	0.000493726	97.16	97.16	2.26
EGWA_2	Pasteurella multocida GENE tetH	Pasteurella multocida	tetH	1830	0.00132287	96.48	96.48	3.04
EGWA_2	Pasteurella multocida GENE tetR	Pasteurella multocida	tetR	1309	0.000946248	96.88	96.88	3.27
EGWA_2	Pasteurella multocida GENE tnp	Pasteurella multocida	tnp	839	0.000606495	81.93	81.93	1.94
EGWA_2	Proteus mirabilis GENE sul1	Proteus mirabilis	sul1	53	3.83e-05	46.97	46.97	0.54
EGWA_2	Pseudomonas aeruginosa GENE intI1	Pseudomonas aeruginosa	intI1	76	5.49e-05	92	92	1.16
EGWA_2	Pseudomonas putida GENE qacEdelta1	Pseudomonas putida	qacEdelta1	12	8.67e-06	100	100	0.59
EGWA_2	Streptococcus pyogenes GENE msrD	Streptococcus pyogenes	msrD	3130	0.00226261	66.42	66.42	3.16
EGWA_2	Vibrio cholerae GENE intI1	Vibrio cholerae	intI1	26	1.88e-05	100	100	0.95
FICO_1	Escherichia coli GENE aphA7	Escherichia coli	aphA7	269	0.000391656	46.88	46.88	2.4
FICO_1	Escherichia coli GENE qacEdelta1	Escherichia coli	qacEdelta1	36	5.24e-05	48.65	48.65	1.58
FICO_1	Klebsiella pneumoniae GENE orf6	Klebsiella pneumoniae	orf6	67	9.75e-05	78.69	78.69	2.91
FICO_1	Klebsiella pneumoniae GENE tnpA	Klebsiella pneumoniae	tnpA	2083	0.00303278	100	100	15.04
FICO_1	Pasteurella multocida GENE tetH	Pasteurella multocida	tetH	1849	0.00269209	96.48	96.48	9.42
FICO_1	Pasteurella multocida GENE tetR	Pasteurella multocida	tetR	1154	0.00168019	91.52	91.52	8.98
FICO_1	Pasteurella multocida GENE tnp	Pasteurella multocida	tnp	2004	0.00291776	91.59	91.59	10.88
FICO_1	Proteus mirabilis GENE sul1	Proteus mirabilis	sul1	51	7.43e-05	42.42	42.42	1.51
FICO_1	Proteus mirabilis GENE tnpA	Proteus mirabilis	tnpA	16	2.33e-05	80	80	1.97
FICO_1	Pseudomonas aeruginosa GENE intI1	Pseudomonas aeruginosa	intI1	187	0.000272266	100	100	5.82
FICO_1	Pseudomonas aeruginosa GENE tnpR	Pseudomonas aeruginosa	tnpR	1413	0.00205728	45.52	45.52	5.42
FICO_1	Serratia marcescens GENE orfA	Serratia marcescens	orfA	142	0.000206748	41.32	41.32	1.78
FICO_1	Vibrio cholerae GENE intI1	Vibrio cholerae	intI1	13	1.89e-05	100	100	2.29
FICO_2	Escherichia coli GENE aphA7	Escherichia coli	aphA7	269	0.000391656	46.88	46.88	2.4
FICO_2	Escherichia coli GENE qacEdelta1	Escherichia coli	qacEdelta1	36	5.24e-05	48.65	48.65	1.58
FICO_2	Klebsiella pneumoniae GENE orf6	Klebsiella pneumoniae	orf6	67	9.75e-05	78.69	78.69	2.91
FICO_2	Klebsiella pneumoniae GENE tnpA	Klebsiella pneumoniae	tnpA	2083	0.00303278	100	100	15.04
FICO_2	Pasteurella multocida GENE tetH	Pasteurella multocida	tetH	1849	0.00269209	96.48	96.48	9.42
FICO_2	Pasteurella multocida GENE tetR	Pasteurella multocida	tetR	1154	0.00168019	91.52	91.52	8.98
FICO_2	Pasteurella multocida GENE tnp	Pasteurella multocida	tnp	2004	0.00291776	91.59	91.59	10.88
FICO_2	Proteus mirabilis GENE sul1	Proteus mirabilis	sul1	51	7.43e-05	42.42	42.42	1.51
FICO_2	Proteus mirabilis GENE tnpA	Proteus mirabilis	tnpA	16	2.33e-05	80	80	1.97
FICO_2	Pseudomonas aeruginosa GENE intI1	Pseudomonas aeruginosa	intI1	187	0.000272266	100	100	5.82
FICO_2	Pseudomonas aeruginosa GENE tnpR	Pseudomonas aeruginosa	tnpR	1413	0.00205728	45.52	45.52	5.42
FICO_2	Serratia marcescens GENE orfA	Serratia marcescens	orfA	142	0.000206748	41.32	41.32	1.78
FICO_2	Vibrio cholerae GENE intI1	Vibrio cholerae	intI1	13	1.89e-05	100	100	2.29
GROC_1	Enterobacter aerogenes GENE tnpA	Enterobacter aerogenes	tnpA	682	0.00115494	70.53	70.53	2.84
GROC_1	Enterobacter aerogenes GENE trbK	Enterobacter aerogenes	trbK	40	6.77e-05	65.57	65.57	1.4
GROC_1	Enterobacter aerogenes GENE trbM	Enterobacter aerogenes	trbM	73	0.000123623	44.8	44.8	1.11
GROC_1	Enterobacter aerogenes GENE trbN	Enterobacter aerogenes	trbN	156	0.00026418	71.33	71.33	2.11
GROC_1	Enterobacter aerogenes GENE upf30.5	Enterobacter aerogenes	upf30.5	281	0.000475863	87.85	87.85	3.41
GROC_1	Enterobacter aerogenes GENE upf31.0	Enterobacter aerogenes	upf31.0	81	0.00013717	43.28	43.28	1.11
GROC_1	Proteus mirabilis GENE tnpA	Proteus mirabilis	tnpA	100	0.000169346	100	100	3.73
GROC_2	Enterobacter aerogenes GENE trbK	Enterobacter aerogenes	trbK	27	7.05e-05	44.26	44.26	1.17
GROC_2	Enterobacter aerogenes GENE trbM	Enterobacter aerogenes	trbM	116	0.00030302	70.4	70.4	2.67
GROC_2	Enterobacter aerogenes GENE trbN	Enterobacter aerogenes	trbN	132	0.000344816	74	74	2.86
GROC_2	Enterobacter aerogenes GENE upf30.5	Enterobacter aerogenes	upf30.5	248	0.000647836	79.44	79.44	4.11
GROC_2	Proteus mirabilis GENE tnpA	Proteus mirabilis	tnpA	72	0.000188081	100	100	4.14
HOSP_1	Enterobacter aerogenes GENE tniC	Enterobacter aerogenes	tniC	595	8.13e-05	100	100	12.53
HOSP_1	Enterobacter aerogenes GENE tnpA	Enterobacter aerogenes	tnpA	1502	0.000205241	59.33	59.33	10.27
HOSP_1	Proteus mirabilis GENE tnpA	Proteus mirabilis	tnpA	132	1.8e-05	100	100	12.45
HOSP_1	Pseudomonas aeruginosa GENE intI1	Pseudomonas aeruginosa	intI1	139	1.9e-05	100	100	8.91
HOSP_1	Pseudomonas aeruginosa GENE orfC	Pseudomonas aeruginosa	orfC	85	1.16e-05	71.15	71.15	4.94
HOSP_1	Vibrio cholerae GENE intI1	Vibrio cholerae	intI1	47	6.42e-06	100	100	7.23
HOSP_2	Enterobacter aerogenes GENE tniC	Enterobacter aerogenes	tniC	322	6.23e-05	84.44	84.44	9.66
HOSP_2	Enterobacter aerogenes GENE tnpA	Enterobacter aerogenes	tnpA	1385	0.000268041	59.92	59.92	11.37
HOSP_2	Klebsiella pneumoniae GENE tnpA	Klebsiella pneumoniae	tnpA	102	1.97e-05	48.34	48.34	4.02
HOSP_2	Proteus mirabilis GENE tnpA	Proteus mirabilis	tnpA	159	3.08e-05	100	100	16.76
HOSP_2	Pseudomonas aeruginosa GENE intI1	Pseudomonas aeruginosa	intI1	123	2.38e-05	100	100	9.73
HOSP_2	Vibrio cholerae GENE intI1	Vibrio cholerae	intI1	34	6.58e-06	100	100	6.96
NURH_1	Enterobacter aerogenes GENE upf30.5	Enterobacter aerogenes	upf30.5	47	0.00078472	43.93	43.93	0.73
NURH_1	Escherichia coli GENE tnpA	Escherichia coli	tnpA	2489	0.0415568	53.02	53.02	2.2
NURH_1	Klebsiella oxytoca GENE Rom	Klebsiella oxytoca	Rom	421	0.00702909	44.29	44.29	3.14
NURH_1	Klebsiella pneumoniae GENE tnp	Klebsiella pneumoniae	tnp	340	0.00567669	73.06	73.06	2.09
NURH_1	Proteus mirabilis GENE tnpA	Proteus mirabilis	tnpA	83	0.00138578	100	100	2.48
NURH_2	Enterobacter aerogenes GENE trbO	Enterobacter aerogenes	trbO	61	6.74e-05	70	70	1.77
NURH_2	Escherichia coli GENE tnpA	Escherichia coli	tnpA	1726	0.00190781	48.04	48.04	2.47
NURH_2	Klebsiella oxytoca GENE Rom	Klebsiella oxytoca	Rom	371	0.00041008	52.86	52.86	4.19
NURH_2	Klebsiella pneumoniae GENE tnp	Klebsiella pneumoniae	tnp	272	0.000300652	54.4	54.4	2.15
NURH_2	Proteus mirabilis GENE tnpA	Proteus mirabilis	tnpA	84	9.28e-05	100	100	3.54
RFSC_1	Klebsiella pneumoniae GENE tnpA	Klebsiella pneumoniae	tnpA	336	0.000271132	93.36	93.36	7.88
RFSC_1	Pasteurella multocida GENE tetH	Pasteurella multocida	tetH	2146	0.00173169	96.48	96.48	16.57
RFSC_1	Pasteurella multocida GENE tetR	Pasteurella multocida	tetR	1377	0.00111116	96.88	96.88	16.65
RFSC_1	Pasteurella multocida GENE tnp	Pasteurella multocida	tnp	341	0.000275167	43.93	43.93	4.01
RFSC_1	Proteus mirabilis GENE sul1	Proteus mirabilis	sul1	69	5.57e-05	65.15	65.15	3.93
RFSC_1	Pseudomonas aeruginosa GENE intI1	Pseudomonas aeruginosa	intI1	49	3.95e-05	98	98	5.29
RFSC_2	Klebsiella pneumoniae GENE tnpA	Klebsiella pneumoniae	tnpA	231	0.000266429	72.04	72.04	6.54
RFSC_2	Pasteurella multocida GENE tetH	Pasteurella multocida	tetH	1193	0.00137597	82.91	82.91	12.51
RFSC_2	Pasteurella multocida GENE tetR	Pasteurella multocida	tetR	782	0.000901937	91.96	91.96	13.22
RFSC_2	Pasteurella multocida GENE tnp	Pasteurella multocida	tnp	337	0.000388686	68.85	68.85	6.69
RFSC_2	Proteus mirabilis GENE sul1	Proteus mirabilis	sul1	71	8.19e-05	65.15	65.15	4.65
RFSC_2	Pseudomonas aeruginosa GENE intI1	Pseudomonas aeruginosa	intI1	41	4.73e-05	82	82	4.96
RFSC_2	Vibrio cholerae GENE intI1	Vibrio cholerae	intI1	13	1.5e-05	100	100	4.29
RWCO_1	Bacteroides fragilis GENE tetQ	Bacteroides fragilis	tetQ	583	0.00165742	49.01	49.01	3.73
RWCO_1	Klebsiella oxytoca GENE exc1	Klebsiella oxytoca	exc1	84	0.000238805	45.71	45.71	2.33
RWCO_1	Klebsiella oxytoca GENE Rom	Klebsiella oxytoca	Rom	47	0.000133617	44.29	44.29	1.98
RWCO_1	Klebsiella pneumoniae GENE orfA	Klebsiella pneumoniae	orfA	3769	0.0107149	79.83	79.83	52.32
RWCO_1	Klebsiella pneumoniae GENE tnpA	Klebsiella pneumoniae	tnpA	380	0.00108031	80.09	80.09	6.03
RWCO_1	Pasteurella multocida GENE mobA	Pasteurella multocida	mobA	1203	0.00342002	93.8	93.8	11.82
RWCO_1	Proteus mirabilis GENE sul1	Proteus mirabilis	sul1	58	0.000164889	71.21	71.21	3.32
RWCO_1	Proteus mirabilis GENE tnpA	Proteus mirabilis	tnpA	20	5.69e-05	100	100	3.48
RWCO_1	Pseudomonas aeruginosa GENE intI1	Pseudomonas aeruginosa	intI1	71	0.000201847	82	82	4.14
RWCO_1	Vibrio cholerae GENE intI1	Vibrio cholerae	intI1	13	3.7e-05	100	100	3.01
RWCO_2	Klebsiella pneumoniae GENE orf6	Klebsiella pneumoniae	orf6	26	8.74e-05	42.62	42.62	2.11
RWCO_2	Klebsiella pneumoniae GENE orfA	Klebsiella pneumoniae	orfA	3116	0.0104703	79.83	79.83	56.55
RWCO_2	Klebsiella pneumoniae GENE tnpA	Klebsiella pneumoniae	tnpA	376	0.00126343	82.94	82.94	8.11
RWCO_2	Pasteurella multocida GENE mobA	Pasteurella multocida	mobA	1122	0.00377012	96.69	96.69	15.09
RWCO_2	Proteus mirabilis GENE tnpA	Proteus mirabilis	tnpA	49	0.000164649	100	100	6.37
RWCO_2	Vibrio cholerae GENE intI1	Vibrio cholerae	intI1	12	4.03e-05	92.31	92.31	3.55
SCHO_1	Proteus mirabilis GENE tnpA	Proteus mirabilis	tnpA	56	3.99e-05	100	100	0.89
SCHO_1	Streptococcus intermedius GENE tetS	Streptococcus intermedius	tetS	15733	0.0112131	99.57	99.57	6.59
SCHO_1	Streptococcus pyogenes GENE msrD	Streptococcus pyogenes	msrD	682	0.000486069	53.21	53.21	0.77
SCHO_2	Proteus mirabilis GENE tnpA	Proteus mirabilis	tnpA	72	4.7e-05	100	100	0.97
SCHO_2	Streptococcus intermedius GENE tetS	Streptococcus intermedius	tetS	15581	0.0101797	99.57	99.57	6.17
SCHO_2	Streptococcus pyogenes GENE msrD	Streptococcus pyogenes	msrD	1065	0.000695808	54.13	54.13	0.91
SWCA_1	Klebsiella pneumoniae GENE orf6	Klebsiella pneumoniae	orf6	30	0.000421479	49.18	49.18	23.61
SWCA_1	Proteus mirabilis GENE sul1	Proteus mirabilis	sul1	30	0.000421479	45.45	45.45	21.82
SWCA_1	Vibrio cholerae GENE intI1	Vibrio cholerae	intI1	13	0.000182641	100	100	36.92
SWCA_2	Proteus mirabilis GENE sul1	Proteus mirabilis	sul1	60	0.00111601	45.45	45.45	32.16
SWCA_2	Vibrio cholerae GENE intI1	Vibrio cholerae	intI1	12	0.000223202	92.31	92.31	38.72
TWCA_1	Escherichia coli GENE qacEdelta1	Escherichia coli	qacEdelta1	18	9.69e-05	48.65	48.65	3.4
TWCA_1	Klebsiella pneumoniae GENE orf6	Klebsiella pneumoniae	orf6	90	0.000484394	88.52	88.52	9.77
TWCA_1	Klebsiella pneumoniae GENE tnpA	Klebsiella pneumoniae	tnpA	660	0.00355223	97.63	97.63	18.68
TWCA_1	Pasteurella multocida GENE tetR	Pasteurella multocida	tetR	90	0.000484394	40.18	40.18	4.26
TWCA_1	Proteus mirabilis GENE sul1	Proteus mirabilis	sul1	133	0.000715827	98.48	98.48	12.26
TWCA_1	Pseudomonas aeruginosa GENE intI1	Pseudomonas aeruginosa	intI1	44	0.000236815	64	64	5.81
TWCA_1	Pseudomonas putida GENE qacEdelta1	Pseudomonas putida	qacEdelta1	6	3.23e-05	100	100	4.06
TWCA_1	Serratia marcescens GENE orfA	Serratia marcescens	orfA	167	0.000898821	42.71	42.71	5.24
TWCA_1	Vibrio cholerae GENE intI1	Vibrio cholerae	intI1	72	0.000387516	100	100	14.7
TWCA_2	Escherichia coli GENE qacEdelta1	Escherichia coli	qacEdelta1	18	9.69e-05	48.65	48.65	3.4
TWCA_2	Klebsiella pneumoniae GENE orf6	Klebsiella pneumoniae	orf6	90	0.000484394	88.52	88.52	9.77
TWCA_2	Klebsiella pneumoniae GENE tnpA	Klebsiella pneumoniae	tnpA	660	0.00355223	97.63	97.63	18.68
TWCA_2	Pasteurella multocida GENE tetR	Pasteurella multocida	tetR	90	0.000484394	40.18	40.18	4.26
TWCA_2	Proteus mirabilis GENE sul1	Proteus mirabilis	sul1	133	0.000715827	98.48	98.48	12.26
TWCA_2	Pseudomonas aeruginosa GENE intI1	Pseudomonas aeruginosa	intI1	44	0.000236815	64	64	5.81
TWCA_2	Pseudomonas putida GENE qacEdelta1	Pseudomonas putida	qacEdelta1	6	3.23e-05	100	100	4.06
TWCA_2	Serratia marcescens GENE orfA	Serratia marcescens	orfA	167	0.000898821	42.71	42.71	5.24
TWCA_2	Vibrio cholerae GENE intI1	Vibrio cholerae	intI1	72	0.000387516	100	100	14.7
UFCO_1	Citrobacter freundii GENE orf44	Citrobacter freundii	orf44	1391	0.000467763	94.01	94.01	8.32
UFCO_1	Enterococcus faecalis GENE repB	Enterococcus faecalis	repB	482	0.000162086	62.02	62.02	3.22
UFCO_1	Enterococcus faecalis GENE tetL	Enterococcus faecalis	tetL	1197	0.000402525	100	100	7.72
UFCO_1	Enterococcus faecium GENE tetL	Enterococcus faecium	tetL	214	7.2e-05	100	100	4.95
UFCO_1	Escherichia coli GENE qacEdelta1	Escherichia coli	qacEdelta1	99	3.33e-05	100	100	3.99
UFCO_1	Klebsiella pneumoniae GENE orf6	Klebsiella pneumoniae	orf6	36	1.21e-05	59.02	59.02	1.63
UFCO_1	Pasteurella multocida GENE mobA	Pasteurella multocida	mobA	1029	0.000346031	98.76	98.76	7.38
UFCO_1	Pasteurella multocida GENE tetH	Pasteurella multocida	tetH	2210	0.000743175	94.22	94.22	9.23
UFCO_1	Pasteurella multocida GENE tetR	Pasteurella multocida	tetR	1054	0.000354437	96.88	96.88	7.68
UFCO_1	Pasteurella multocida GENE tnp	Pasteurella multocida	tnp	1977	0.000664823	94.7	94.7	9.64
UFCO_1	Proteus mirabilis GENE sul1	Proteus mirabilis	sul1	54	1.82e-05	66.67	66.67	2.05
UFCO_1	Pseudomonas aeruginosa GENE aadA6	Pseudomonas aeruginosa	aadA6	310	0.000104246	64.52	64.52	2.97
UFCO_1	Pseudomonas putida GENE qacEdelta1	Pseudomonas putida	qacEdelta1	6	2.02e-06	100	76.92	1.41
UFCO_1	Salmonella GENE tetR	Salmonella	tetR	30	1.01e-05	75	75	1.97
UFCO_1	Serratia marcescens GENE orfA	Serratia marcescens	orfA	228	7.67e-05	62.5	62.5	2.61
UFCO_1	Serratia marcescens GENE parA	Serratia marcescens	parA	346	0.000116352	84.44	84.44	4.21
UFCO_1	Streptococcus pyogenes GENE mefA	Streptococcus pyogenes	mefA	902	0.000303323	49.59	49.59	3.43
UFCO_1	Vibrio cholerae GENE intI1	Vibrio cholerae	intI1	163	5.48e-05	100	100	9.55
UFCO_2	Citrobacter freundii GENE orf44	Citrobacter freundii	orf44	990	0.000482329	89.14	89.14	8.63
UFCO_2	Enterococcus faecalis GENE repB	Enterococcus faecalis	repB	229	0.000111569	58.74	58.74	3.2
UFCO_2	Enterococcus faecalis GENE tetL	Enterococcus faecalis	tetL	708	0.000344938	100	100	7.51
UFCO_2	Enterococcus faecium GENE tetL	Enterococcus faecium	tetL	110	5.36e-05	85.45	95.81	4.22
UFCO_2	Escherichia coli GENE qacEdelta1	Escherichia coli	qacEdelta1	37	1.8e-05	100	100	3.68
UFCO_2	Klebsiella pneumoniae GENE tnpA	Klebsiella pneumoniae	tnpA	186	9.06e-05	55.45	55.45	3.03
UFCO_2	Pasteurella multocida GENE mobA	Pasteurella multocida	mobA	784	0.000381966	92.15	92.15	8.02
UFCO_2	Pasteurella multocida GENE tetH	Pasteurella multocida	tetH	1507	0.000734212	96.48	96.48	9.73
UFCO_2	Pasteurella multocida GENE tetR	Pasteurella multocida	tetR	932	0.000454072	95.98	95.98	9.37
UFCO_2	Pasteurella multocida GENE tnp	Pasteurella multocida	tnp	1468	0.000715211	90.97	90.97	10.23
UFCO_2	Pseudomonas aeruginosa GENE intI1	Pseudomonas aeruginosa	intI1	47	2.29e-05	68	68	2.69
UFCO_2	Serratia marcescens GENE orfA	Serratia marcescens	orfA	174	8.48e-05	43.4	43.4	2.3
UFCO_2	Serratia marcescens GENE parA	Serratia marcescens	parA	181	8.82e-05	51.67	51.67	2.91
UFCO_2	Streptococcus pyogenes GENE mefA	Streptococcus pyogenes	mefA	1026	0.000499868	49.17	49.17	4.87
UFCO_2	Vibrio cholerae GENE intI1	Vibrio cholerae	intI1	92	4.48e-05	84.62	84.62	7.08
WOCA_1	Klebsiella pneumoniae GENE orf6	Klebsiella pneumoniae	orf6	28	0.000110424	45.9	45.9	31.8
WOCA_1	Proteus mirabilis GENE sul1	Proteus mirabilis	sul1	27	0.00010648	40.91	40.91	28.05
WOCA_2	Proteus mirabilis GENE sul1	Proteus mirabilis	sul1	47	0.000238542	71.21	71.21	40.77
WOCA_2	Vibrio cholerae GENE intI1	Vibrio cholerae	intI1	13	6.6e-05	100	100	39.18
