# Supplementary material for: Resistome metagenomics from plate to farm: The resistome and microbial composition during food waste feeding and composting on a Vermont poultry farm
Source: PLoS One. 2019 Nov 21;14(11):e0219807. doi: 10.1371/journal.pone.0219807 (PMC6874062; doi:10.1371/journal.pone.0219807)
Supplement: S3 Table — (XLSX) [file pone.0219807.s003.xlsx]

## Sheet: S3 Table. Bacteria
Sample ID	Bacteria	Genus	Abundance Ratio	Frequency	Unique_matches_percent	Total_matches_percent	Relative_abundance	Tax_ID	Kingdom	Phylum	Class	Order	Family	Genus	Species
EGSH_1	Arthrobacter arilaitensis Re117	Arthrobacter	0.015087	73151	0.2773	0.2773	0.01091	592010	k__Bacteria	p__Actinobacteria	c__Actinobacteria	o__Micrococcales	f__Micrococcaceae	g__Glutamicibacter	s__Glutamicibacter arilaitensis
EGSH_1	Arthrobacter gangotriensis Lz1y	Arthrobacter	0.0185604	89992	0.3027	0.3027	0.02787	592010	k__Bacteria	p__Actinobacteria	c__Actinobacteria	o__Micrococcales	f__Micrococcaceae	g__Paeniglutamicibacter	s__Paeniglutamicibacter gangotriensis
EGSH_1	Arthrobacter sp A3	Arthrobacter	0.000273068	1324	0.014	0.0396	0.00376	940265	k__Bacteria	p__Actinobacteria	c__Actinobacteria	o__Micrococcales	f__Micrococcaceae	g__Arthrobacter	s__Arthrobacter sp. A3
EGSH_1	Arthrobacter sp PAMC25486	Arthrobacter	0.00025595	1241	0.0132	0.0399	0.00609	940265	k__Bacteria	p__Actinobacteria	c__Actinobacteria	o__Micrococcales	f__Micrococcaceae	g__Arthrobacter	s__Arthrobacter sp. PAMC 25486
EGSH_1	Bacteroides barnesiae DSM 18169 JCM 13652	Bacteroides	0.000351028	1702	0.0176	0.0516	0.00161	940265	k__Bacteria	p__Bacteroidetes	c__Bacteroidia	o__Bacteroidales	f__Bacteroidaceae	g__Bacteroides	s__Bacteroides barnesiae
EGSH_1	Bacteroides salanitronis DSM 18170	Bacteroides	0.00027843	1350	0.0142	0.0432	0.00209	940265	k__Bacteria	p__Bacteroidetes	c__Bacteroidia	o__Bacteroidales	f__Bacteroidaceae	g__Bacteroides	s__Bacteroides salanitronis
EGSH_1	Bifidobacterium gallinarum	Bifidobacterium	0.00321391	15583	0.0705	0.0721	0.00266	1068975	k__Bacteria	p__Actinobacteria	c__Actinobacteria	o__Bifidobacteriales	f__Bifidobacteriaceae	g__Bifidobacterium	s__Bifidobacterium gallinarum
EGSH_1	Bifidobacterium pullorum	Bifidobacterium	0.00256341	12429	0.0581	0.0594	0.00341	1068975	k__Bacteria	p__Actinobacteria	c__Actinobacteria	o__Bifidobacteriales	f__Bifidobacteriaceae	g__Bifidobacterium	s__Bifidobacterium pullorum
EGSH_1	Bifidobacterium saeculare DSM 6531 LMG 14934	Bifidobacterium	0.000709069	3438	0.0111	0.0118	0.00039	591001	k__Bacteria	p__Actinobacteria	c__Actinobacteria	o__Bifidobacteriales	f__Bifidobacteriaceae	g__Bifidobacterium	s__Bifidobacterium saeculare
EGSH_1	Brachybacterium faecium DSM 4810	Brachybacterium	0.000648639	3145	0.0106	0.0112	0.00058	591001	k__Bacteria	p__Actinobacteria	c__Actinobacteria	o__Micrococcales	f__Dermabacteraceae	g__Brachybacterium	s__Brachybacterium faecium
EGSH_1	Brachybacterium paraconglomeratum LC44	Brachybacterium	0.000588416	2853	0.0782	0.0348	0.001	568816	k__Bacteria	p__Actinobacteria	c__Actinobacteria	o__Micrococcales	f__Dermabacteraceae	g__Brachybacterium	s__Brachybacterium paraconglomeratum
EGSH_1	Brevibacterium linens BL2	Brevibacterium	0.000506537	2456	0.0759	0.0313	0.00146	568816	k__Bacteria	p__Actinobacteria	c__Actinobacteria	o__Micrococcales	f__Brevibacteriaceae	g__Brevibacterium	s__Brevibacterium linens
EGSH_1	Chlamydia psittaci 10 743 SC13	Chlamydia	0.000106835	518	0.1411	0.4165	0.00347	1315181	k__Bacteria	p__Chlamydiae	c__Chlamydiia	o__Chlamydiales	f__Chlamydiaceae	g__Chlamydia	s__Chlamydia psittaci
EGSH_1	Christensenella Family Node 1	Christensenella	0.0120104	58234	0.0346	0.0349	0.00343	1217715	k__Bacteria	p__Firmicutes	c__Clostridia	o__Clostridiales	f__Christensenellaceae	g__Christensenella	s__Christensenella_u_s
EGSH_1	Clostridium spiroforme DSM 1552	Clostridium	0.00960935	46592	0.0316	0.0319	0.0045	1217715	k__Bacteria	p__Firmicutes	c__Erysipelotrichia	o__Erysipelotrichales	f__Erysipelotrichaceae	g__Erysipelatoclostridium	s__[Clostridium] spiroforme
EGSH_1	Enorma massiliensis phI	Enorma	0.00110114	5339	0.0077	0.0078	0.00039	1120925	k__Bacteria	p__Actinobacteria	c__Coriobacteriia	o__Coriobacteriales	f__Coriobacteriaceae	g__Enorma	s__Enorma massiliensis
EGSH_1	Enterococcus cecorum DSM 20682 ATCC 43198	Enterococcus	0.000901495	4371	0.0069	0.007	0.00052	1120925	k__Bacteria	p__Firmicutes	c__Bacilli	o__Lactobacillales	f__Enterococcaceae	g__Enterococcus	s__Enterococcus cecorum
EGSH_1	Eubacterium sp ER2	Eubacterium	0.00215175	10433	0.0602	0.0602	0.00441	1353941	k__Bacteria	p__Firmicutes	c__Clostridia	o__Clostridiales	f__Eubacteriaceae	g__Eubacterium	s__Eubacterium sp. ER2
EGSH_1	Faecalitalea cylindroides ATCC 27803	Faecalitalea	0.00215175	10433	0.0602	0.0602	0.00441	1353941	k__Bacteria	p__Firmicutes	c__Erysipelotrichia	o__Erysipelotrichales	f__Erysipelotrichaceae	g__Faecalitalea	s__Faecalitalea cylindroides
EGSH_1	Jeotgalicoccus psychrophilus DSM 19085	Jeotgalicoccus	0.0274423	133057	0.4575	0.4577	0.02305	1353941	k__Bacteria	p__Firmicutes	c__Bacilli	o__Bacillales	f__Staphylococcaceae	g__Jeotgalicoccus	s__Jeotgalicoccus psychrophilus
EGSH_1	Lactobacillus amylovorus GRL1118	Lactobacillus	0.0220141	106738	0.3942	0.3945	0.03063	1353941	k__Bacteria	p__Firmicutes	c__Bacilli	o__Lactobacillales	f__Lactobacillaceae	g__Lactobacillus	s__Lactobacillus amylovorus
EGSH_1	Lactobacillus crispatus ST1	Lactobacillus	0.00106587	5168	0.0161	0.0138	0.00073	575586	k__Bacteria	p__Firmicutes	c__Bacilli	o__Lactobacillales	f__Lactobacillaceae	g__Lactobacillus	s__Lactobacillus crispatus
EGSH_1	Lactobacillus gallinarum DSM 10532 JCM 2011	Lactobacillus	0.000824772	3999	0.0149	0.0128	0.00097	575586	k__Bacteria	p__Firmicutes	c__Bacilli	o__Lactobacillales	f__Lactobacillaceae	g__Lactobacillus	s__Lactobacillus gallinarum
EGSH_1	Lactobacillus helveticus CIRM BIA 104	Lactobacillus	0.00286762	13904	0.2145	0.4031	0.01937	981327	k__Bacteria	p__Firmicutes	c__Bacilli	o__Lactobacillales	f__Lactobacillaceae	g__Lactobacillus	s__Lactobacillus helveticus
EGSH_1	Lactobacillus ingluviei str Autruche 4	Lactobacillus	0.00286762	13904	0.2145	0.4031	0.01937	981327	k__Bacteria	p__Firmicutes	c__Bacilli	o__Lactobacillales	f__Lactobacillaceae	g__Lactobacillus	s__Lactobacillus ingluviei
EGSH_1	Lactobacillus johnsonii FI9785	Lactobacillus	0.000554179	2687	0.0523	0.1141	0.00451	981327	k__Bacteria	p__Firmicutes	c__Bacilli	o__Lactobacillales	f__Lactobacillaceae	g__Lactobacillus	s__Lactobacillus johnsonii
EGSH_1	Lactobacillus kitasatonis DSM 16761 JCM 1039	Lactobacillus	0.000499524	2422	0.0477	0.0984	0.00589	981327	k__Bacteria	p__Firmicutes	c__Bacilli	o__Lactobacillales	f__Lactobacillaceae	g__Lactobacillus	s__Lactobacillus kitasatonis
EGSH_1	Lactobacillus murinus ASF361	Lactobacillus	0.000149527	725	0.0148	0.0273	0.00127	981327	k__Bacteria	p__Firmicutes	c__Bacilli	o__Lactobacillales	f__Lactobacillaceae	g__Lactobacillus	s__Lactobacillus murinus
EGSH_1	Lactobacillus reuteri SD2112	Lactobacillus	0.00015159	735	0.015	0.026	0.00207	981327	k__Bacteria	p__Firmicutes	c__Bacilli	o__Lactobacillales	f__Lactobacillaceae	g__Lactobacillus	s__Lactobacillus reuteri
EGSH_1	Lactobacillus salivarius SMXD51	Lactobacillus	0.00012519	607	0.0125	0.0259	0.00183	981327	k__Bacteria	p__Firmicutes	c__Bacilli	o__Lactobacillales	f__Lactobacillaceae	g__Lactobacillus	s__Lactobacillus salivarius
EGSH_1	Lactobacillus vaginalis DSM 5837 ATCC 49540	Lactobacillus	0.00012519	607	0.0125	0.0259	0.00183	981327	k__Bacteria	p__Firmicutes	c__Bacilli	o__Lactobacillales	f__Lactobacillaceae	g__Lactobacillus	s__Lactobacillus vaginalis
EGSH_1	Leucobacter salsicius M1 8	Leucobacter	0.0282951	137192	0.5948	0.837	0.04976	981327	k__Bacteria	p__Actinobacteria	c__Actinobacteria	o__Micrococcales	f__Microbacteriaceae	g__Leucobacter	s__Leucobacter salsicius
EGSH_1	Phascolarctobacterium sp CAG 266	Phascolarctobacterium	0.0234993	113939	0.5689	0.8228	0.06949	981327	k__Bacteria	p__Firmicutes	c__Negativicutes	o__Acidaminococcales	f__Acidaminococcaceae	g__Phascolarctobacterium	s__Phascolarctobacterium sp. CAG:266
EGSH_1	Psychrobacter arcticus 273 4	Psychrobacter	0.000490656	2379	0.0127	0.0127	0.00021	1392540	k__Bacteria	p__Proteobacteria	c__Gammaproteobacteria	o__Pseudomonadales	f__Moraxellaceae	g__Psychrobacter	s__Psychrobacter arcticus
EGSH_1	Psychrobacter cryohalolentis K5	Psychrobacter	0.000404446	1961	0.0107	0.0107	0.00027	1392540	k__Bacteria	p__Proteobacteria	c__Gammaproteobacteria	o__Pseudomonadales	f__Moraxellaceae	g__Psychrobacter	s__Psychrobacter cryohalolentis
EGSH_1	Psychrobacter sp G	Psychrobacter	0.000226663	1099	0.0087	0.0049	0.00046	1217671	k__Bacteria	p__Proteobacteria	c__Gammaproteobacteria	o__Pseudomonadales	f__Moraxellaceae	g__Psychrobacter	s__Psychrobacter sp. G
EGSH_1	Psychrobacter sp JCM 18902	Psychrobacter	1.61e-05	78	0.0172	0.013	0.00034	1086014	k__Bacteria	p__Proteobacteria	c__Gammaproteobacteria	o__Pseudomonadales	f__Moraxellaceae	g__Psychrobacter	s__Psychrobacter sp. JCM 18902
EGSH_1	Psychrobacter sp JCM 18903	Psychrobacter	1.61e-05	78	0.0198	0.0124	0.00049	1086014	k__Bacteria	p__Proteobacteria	c__Gammaproteobacteria	o__Pseudomonadales	f__Moraxellaceae	g__Psychrobacter	s__Psychrobacter sp. JCM 18903
EGSH_1	Psychrobacter sp TB67	Psychrobacter	8.54e-05	414	0.3819	0.4559	0.01067	632955	k__Bacteria	p__Proteobacteria	c__Gammaproteobacteria	o__Pseudomonadales	f__Moraxellaceae	g__Psychrobacter	s__Psychrobacter sp. TB67
EGSH_1	Streptococcus lutetiensis 033	Streptococcus	8.13e-05	394	0.4219	0.3949	0.01548	632955	k__Bacteria	p__Firmicutes	c__Bacilli	o__Lactobacillales	f__Streptococcaceae	g__Streptococcus	s__Streptococcus lutetiensis
EGSH_1	Streptococcus pleomorphus DSM 20574	Streptococcus	0.000491275	2382	0.0239	0.0147	0.00054	1217675	k__Bacteria	p__Firmicutes	c__Erysipelotrichia	o__Erysipelotrichales	f__Erysipelotrichaceae	g__Faecalicoccus	s__Faecalicoccus pleomorphus
EGSH_1	Subdoligranulum variabile DSM 15176	Subdoligranulum	0.00022295	1081	0.0133	0.0118	0.00044	1144661	k__Bacteria	p__Firmicutes	c__Clostridia	o__Clostridiales	f__Ruminococcaceae	g__Subdoligranulum	s__Subdoligranulum variabile
EGSH_2	Arthrobacter arilaitensis Re117	Arthrobacter	0.00181362	6807	0.0804	0.157	0.00858	1144662	k__Bacteria	p__Actinobacteria	c__Actinobacteria	o__Micrococcales	f__Micrococcaceae	g__Glutamicibacter	s__Glutamicibacter arilaitensis
EGSH_2	Arthrobacter gangotriensis Lz1y	Arthrobacter	0.00121414	4557	0.055	0.139	0.00679	1144665	k__Bacteria	p__Actinobacteria	c__Actinobacteria	o__Micrococcales	f__Micrococcaceae	g__Paeniglutamicibacter	s__Paeniglutamicibacter gangotriensis
EGSH_2	Arthrobacter sp PAMC25486	Arthrobacter	0.000928256	3484	0.0459	0.1203	0.00488	1144670	k__Bacteria	p__Actinobacteria	c__Actinobacteria	o__Micrococcales	f__Micrococcaceae	g__Arthrobacter	s__Arthrobacter sp. PAMC 25486
EGSH_2	Bacteroides barnesiae DSM 18169 JCM 13652	Bacteroides	0.000512353	1923	0.0282	0.0562	0.00535	1144671	k__Bacteria	p__Bacteroidetes	c__Bacteroidia	o__Bacteroidales	f__Bacteroidaceae	g__Bacteroides	s__Bacteroides barnesiae
EGSH_2	Bacteroides salanitronis DSM 18170	Bacteroides	0.000517948	1944	0.0289	0.0525	0.00796	1144671	k__Bacteria	p__Bacteroidetes	c__Bacteroidia	o__Bacteroidales	f__Bacteroidaceae	g__Bacteroides	s__Bacteroides salanitronis
EGSH_2	Bifidobacterium pullorum	Bifidobacterium	0.000924793	3471	0.0148	0.0122	0.00057	1144671	k__Bacteria	p__Actinobacteria	c__Actinobacteria	o__Bifidobacteriales	f__Bifidobacteriaceae	g__Bifidobacterium	s__Bifidobacterium pullorum
EGSH_2	Bifidobacterium saeculare DSM 6531 LMG 14934	Bifidobacterium	5.86e-06	22	0.0455	0.1395	0.00525	1144673	k__Bacteria	p__Actinobacteria	c__Actinobacteria	o__Bifidobacteriales	f__Bifidobacteriaceae	g__Bifidobacterium	s__Bifidobacterium saeculare
EGSH_2	Brachybacterium faecium DSM 4810	Brachybacterium	1.65e-05	62	0.0185	0.1249	0.00394	1144674	k__Bacteria	p__Actinobacteria	c__Actinobacteria	o__Micrococcales	f__Dermabacteraceae	g__Brachybacterium	s__Brachybacterium faecium
EGSH_2	Brevibacterium linens BL2	Brevibacterium	0.00029068	1091	0.0118	0.0112	0.00034	1173062	k__Bacteria	p__Actinobacteria	c__Actinobacteria	o__Micrococcales	f__Brevibacteriaceae	g__Brevibacterium	s__Brevibacterium linens
EGSH_2	Chlamydia psittaci 10 743 SC13	Chlamydia	0.00160074	6008	0.0096	0.0096	0.00045	1509403	k__Bacteria	p__Chlamydiae	c__Chlamydiia	o__Chlamydiales	f__Chlamydiaceae	g__Chlamydia	s__Chlamydia psittaci
EGSH_2	Christensenella Family Node 1	Christensenella	0.00101804	3821	0.0073	0.0115	0.00033	1209355	k__Bacteria	p__Firmicutes	c__Clostridia	o__Clostridiales	f__Christensenellaceae	g__Christensenella	s__Christensenella_u_s
EGSH_2	Clostridium spiroforme DSM 1552	Clostridium	0.00199506	7488	0.0618	0.1195	0.00565	1507807	k__Bacteria	p__Firmicutes	c__Erysipelotrichia	o__Erysipelotrichales	f__Erysipelotrichaceae	g__Erysipelatoclostridium	s__[Clostridium] spiroforme
EGSH_2	Enterococcus cecorum DSM 20682 ATCC 43198	Enterococcus	0.000368212	1382	0.013	0.0146	0.0005	1217693	k__Bacteria	p__Firmicutes	c__Bacilli	o__Lactobacillales	f__Enterococcaceae	g__Enterococcus	s__Enterococcus cecorum
EGSH_2	Eubacterium sp ER2	Eubacterium	0.00552691	20744	0.2442	0.3995	0.02253	1217709	k__Bacteria	p__Firmicutes	c__Clostridia	o__Clostridiales	f__Eubacteriaceae	g__Eubacterium	s__Eubacterium sp. ER2
EGSH_2	Faecalitalea cylindroides ATCC 27803	Faecalitalea	0.00552691	20744	0.2442	0.3995	0.02253	1217709	k__Bacteria	p__Firmicutes	c__Erysipelotrichia	o__Erysipelotrichales	f__Erysipelotrichaceae	g__Faecalitalea	s__Faecalitalea cylindroides
EGSH_2	Jeotgalicoccus psychrophilus DSM 19085	Jeotgalicoccus	0.00116005	4354	0.0668	0.1149	0.00589	1217709	k__Bacteria	p__Firmicutes	c__Bacilli	o__Bacillales	f__Staphylococcaceae	g__Jeotgalicoccus	s__Jeotgalicoccus psychrophilus
EGSH_2	Lactobacillus acidophilus 30SC	Lactobacillus	0.00103323	3878	0.0599	0.0991	0.00759	1217709	k__Bacteria	p__Firmicutes	c__Bacilli	o__Lactobacillales	f__Lactobacillaceae	g__Lactobacillus	s__Lactobacillus amylovorus
EGSH_2	Lactobacillus amylovorus GRL1118	Lactobacillus	0.000280022	1051	0.0163	0.0269	0.00143	1217709	k__Bacteria	p__Firmicutes	c__Bacilli	o__Lactobacillales	f__Lactobacillaceae	g__Lactobacillus	s__Lactobacillus amylovorus
EGSH_2	Lactobacillus gallinarum DSM 10532 JCM 2011	Lactobacillus	0.000259773	975	0.0156	0.026	0.00236	1217709	k__Bacteria	p__Firmicutes	c__Bacilli	o__Lactobacillales	f__Lactobacillaceae	g__Lactobacillus	s__Lactobacillus gallinarum
EGSH_2	Lactobacillus ingluviei str Autruche 4	Lactobacillus	0.000259773	975	0.0156	0.026	0.00236	1217709	k__Bacteria	p__Firmicutes	c__Bacilli	o__Lactobacillales	f__Lactobacillaceae	g__Lactobacillus	s__Lactobacillus ingluviei
EGSH_2	Lactobacillus johnsonii FI9785	Lactobacillus	0.055855	209639	0.6419	0.8363	0.05587	1217709	k__Bacteria	p__Firmicutes	c__Bacilli	o__Lactobacillales	f__Lactobacillaceae	g__Lactobacillus	s__Lactobacillus johnsonii
EGSH_2	Lactobacillus kitasatonis DSM 16761 JCM 1039	Lactobacillus	0.0462242	173492	0.6172	0.8217	0.07824	1217709	k__Bacteria	p__Firmicutes	c__Bacilli	o__Lactobacillales	f__Lactobacillaceae	g__Lactobacillus	s__Lactobacillus kitasatonis
EGSH_2	Lactobacillus murinus ASF361	Lactobacillus	0.000670348	2516	0.0149	0.0162	0.00065	1217710	k__Bacteria	p__Firmicutes	c__Bacilli	o__Lactobacillales	f__Lactobacillaceae	g__Lactobacillus	s__Lactobacillus murinus
EGSH_2	Lactobacillus reuteri SD2112	Lactobacillus	0.00153413	5758	0.0091	0.0091	0.00041	1029823	k__Bacteria	p__Firmicutes	c__Bacilli	o__Lactobacillales	f__Lactobacillaceae	g__Lactobacillus	s__Lactobacillus reuteri
EGSH_2	Lactobacillus salivarius SMXD51	Lactobacillus	0.001224	4594	0.0077	0.008	0.00034	466088	k__Bacteria	p__Firmicutes	c__Bacilli	o__Lactobacillales	f__Lactobacillaceae	g__Lactobacillus	s__Lactobacillus salivarius
EGSH_2	Lactobacillus vaginalis DSM 5837 ATCC 49540	Lactobacillus	0.000429492	1612	0.0118	0.0135	0.00048	1501691	k__Bacteria	p__Firmicutes	c__Bacilli	o__Lactobacillales	f__Lactobacillaceae	g__Lactobacillus	s__Lactobacillus vaginalis
EGSH_2	Phascolarctobacterium sp CAG 266	Phascolarctobacterium	1.92e-05	72	0.1009	0.022	0.00065	202956	k__Bacteria	p__Firmicutes	c__Negativicutes	o__Acidaminococcales	f__Acidaminococcaceae	g__Phascolarctobacterium	s__Phascolarctobacterium sp. CAG:266
EGSH_2	Psychrobacter arcticus 273 4	Psychrobacter	0.000525142	1971	0.0089	0.0056	0.00034	1197884	k__Bacteria	p__Proteobacteria	c__Gammaproteobacteria	o__Pseudomonadales	f__Moraxellaceae	g__Psychrobacter	s__Psychrobacter arcticus
EGSH_2	Psychrobacter cryohalolentis K5	Psychrobacter	0.000788645	2960	0.0255	0.0342	0.00093	1227262	k__Bacteria	p__Proteobacteria	c__Gammaproteobacteria	o__Pseudomonadales	f__Moraxellaceae	g__Psychrobacter	s__Psychrobacter cryohalolentis
EGSH_2	Psychrobacter sp TB67	Psychrobacter	0.000930388	3492	0.0294	0.0347	0.00211	1227262	k__Bacteria	p__Proteobacteria	c__Gammaproteobacteria	o__Pseudomonadales	f__Moraxellaceae	g__Psychrobacter	s__Psychrobacter sp. TB67
EGSH_2	Streptococcus lutetiensis 033	Streptococcus	0.000558712	2097	0.0116	0.0137	0.00034	1115803	k__Bacteria	p__Firmicutes	c__Bacilli	o__Lactobacillales	f__Streptococcaceae	g__Streptococcus	s__Streptococcus lutetiensis
EGSH_2	Streptococcus pleomorphus DSM 20574	Streptococcus	0.000509156	1911	0.0108	0.013	0.0007	1115803	k__Bacteria	p__Firmicutes	c__Erysipelotrichia	o__Erysipelotrichales	f__Erysipelotrichaceae	g__Faecalicoccus	s__Faecalicoccus pleomorphus
EGSH_2	Subdoligranulum variabile DSM 15176	Subdoligranulum	0.000868309	3259	0.0171	0.0171	0.00054	1325934	k__Bacteria	p__Firmicutes	c__Clostridia	o__Clostridiales	f__Ruminococcaceae	g__Subdoligranulum	s__Subdoligranulum variabile
EGWA_1	Arenibacter certesii DSM 19833	Arenibacter	0.000167982	2219	0.012	0.012	0.00057	1325934	k__Bacteria	p__Bacteroidetes	c__Flavobacteriia	o__Flavobacteriales	f__Flavobacteriaceae	g__Arenibacter	s__Arenibacter certesii
EGWA_1	Arthrobacter arilaitensis Re117	Arthrobacter	0.000199323	2633	0.0198	0.0292	0.0008	944560	k__Bacteria	p__Actinobacteria	c__Actinobacteria	o__Micrococcales	f__Micrococcaceae	g__Glutamicibacter	s__Glutamicibacter arilaitensis
EGWA_1	Arthrobacter gangotriensis Lz1y	Arthrobacter	0.000197051	2603	0.019	0.0273	0.00166	944560	k__Bacteria	p__Actinobacteria	c__Actinobacteria	o__Micrococcales	f__Micrococcaceae	g__Paeniglutamicibacter	s__Paeniglutamicibacter gangotriensis
EGWA_1	Arthrobacter sp A3	Arthrobacter	0.000205379	2713	0.0092	0.0099	0.00062	1120951	k__Bacteria	p__Actinobacteria	c__Actinobacteria	o__Micrococcales	f__Micrococcaceae	g__Arthrobacter	s__Arthrobacter sp. A3
EGWA_1	Arthrobacter sp PAMC25486	Arthrobacter	9.56e-05	1263	0.017	0.0225	0.00134	1120952	k__Bacteria	p__Actinobacteria	c__Actinobacteria	o__Micrococcales	f__Micrococcaceae	g__Arthrobacter	s__Arthrobacter sp. PAMC 25486
EGWA_1	Bacteroides barnesiae DSM 18169 JCM 13652	Bacteroides	8.52e-05	1126	0.0153	0.0197	0.00177	1120952	k__Bacteria	p__Bacteroidetes	c__Bacteroidia	o__Bacteroidales	f__Bacteroidaceae	g__Bacteroides	s__Bacteroides barnesiae
EGWA_1	Bacteroides coprocola DSM 17136	Bacteroides	0.00054755	7233	0.0535	0.0585	0.00162	888057	k__Bacteria	p__Bacteroidetes	c__Bacteroidia	o__Bacteroidales	f__Bacteroidaceae	g__Bacteroides	s__Bacteroides coprocola
EGWA_1	Bacteroides coprophilus DSM 18228 JCM 13818	Bacteroides	0.000657091	8680	0.0606	0.0669	0.0042	888057	k__Bacteria	p__Bacteroidetes	c__Bacteroidia	o__Bacteroidales	f__Bacteroidaceae	g__Bacteroides	s__Bacteroides coprophilus
EGWA_1	Bacteroides fragilis str 2 F 2 4	Bacteroides	0.000115218	1522	0.0109	0.02	0.0003	1321772	k__Bacteria	p__Bacteroidetes	c__Bacteroidia	o__Bacteroidales	f__Bacteroidaceae	g__Bacteroides	s__Bacteroides fragilis
EGWA_1	Bacteroides plebeius DSM 17135	Bacteroides	0.000150344	1986	0.0141	0.0248	0.00086	1321772	k__Bacteria	p__Bacteroidetes	c__Bacteroidia	o__Bacteroidales	f__Bacteroidaceae	g__Bacteroides	s__Bacteroides plebeius
EGWA_1	Bacteroides salanitronis DSM 18170	Bacteroides	0.000166317	2197	0.0098	0.0131	0.0006	1218102	k__Bacteria	p__Bacteroidetes	c__Bacteroidia	o__Bacteroidales	f__Bacteroidaceae	g__Bacteroides	s__Bacteroides salanitronis
EGWA_1	Barnesiella viscericola DSM 18177	Barnesiella	0.000166317	2197	0.0098	0.0131	0.0006	1218102	k__Bacteria	p__Bacteroidetes	c__Bacteroidia	o__Bacteroidales	f__Porphyromonadaceae	g__Barnesiella	s__Barnesiella viscericola
EGWA_1	Bifidobacterium pullorum	Bifidobacterium	0.000382672	5055	0.0224	0.0278	0.00267	1218102	k__Bacteria	p__Actinobacteria	c__Actinobacteria	o__Bifidobacteriales	f__Bifidobacteriaceae	g__Bifidobacterium	s__Bifidobacterium pullorum
EGWA_1	Bifidobacterium saeculare DSM 6531 LMG 14934	Bifidobacterium	0.000382672	5055	0.0227	0.0268	0.00411	1218102	k__Bacteria	p__Actinobacteria	c__Actinobacteria	o__Bifidobacteriales	f__Bifidobacteriaceae	g__Bifidobacterium	s__Bifidobacterium saeculare
EGWA_1	Brachybacterium faecium DSM 4810	Brachybacterium	0.000410909	5428	0.0262	0.0311	0.00492	1218102	k__Bacteria	p__Actinobacteria	c__Actinobacteria	o__Micrococcales	f__Dermabacteraceae	g__Brachybacterium	s__Brachybacterium faecium
EGWA_1	Brachybacterium paraconglomeratum LC44	Brachybacterium	0.000410909	5428	0.0262	0.0311	0.00492	1218102	k__Bacteria	p__Actinobacteria	c__Actinobacteria	o__Micrococcales	f__Dermabacteraceae	g__Brachybacterium	s__Brachybacterium paraconglomeratum
EGWA_1	Brevibacterium linens BL2	Brevibacterium	0.000662238	8748	0.0413	0.0435	0.00155	1156918	k__Bacteria	p__Actinobacteria	c__Actinobacteria	o__Micrococcales	f__Brevibacteriaceae	g__Brevibacterium	s__Brevibacterium linens
EGWA_1	Carnobacterium sp WN1374	Carnobacterium	0.000521055	6883	0.0331	0.0352	0.00195	1156918	k__Bacteria	p__Firmicutes	c__Bacilli	o__Lactobacillales	f__Carnobacteriaceae	g__Carnobacterium	s__Carnobacterium sp. WN1374
EGWA_1	Chlamydia psittaci 10 743 SC13	Chlamydia	0.000498193	6581	0.0301	0.031	0.00211	935261	k__Bacteria	p__Chlamydiae	c__Chlamydiia	o__Chlamydiales	f__Chlamydiaceae	g__Chlamydia	s__Chlamydia psittaci
EGWA_1	Christensenella timonensis Marseille P2437	Christensenella	0.000498193	6581	0.0301	0.031	0.00211	935261	k__Bacteria	p__Firmicutes	c__Clostridia	o__Clostridiales	f__Christensenellaceae	g__Christensenella	s__Christensenella timonensis
EGWA_1	Cupriavidus sp HPCL	Cupriavidus	0.000195235	2579	0.0121	0.0126	0.00172	935261	k__Bacteria	p__Proteobacteria	c__Betaproteobacteria	o__Burkholderiales	f__Burkholderiaceae	g__Cupriavidus	s__Cupriavidus sp. HPC
EGWA_1	Desulfovibrio piger ATCC 29098	Desulfovibrio	0.000195235	2579	0.0121	0.0126	0.00172	935261	k__Bacteria	p__Proteobacteria	c__Deltaproteobacteria	o__Desulfovibrionales	f__Desulfovibrionaceae	g__Desulfovibrio	s__Desulfovibrio piger
EGWA_1	Enterococcus cecorum DSM 20682 ATCC 43198	Enterococcus	0.00142735	18855	0.0843	0.0851	0.00326	935261	k__Bacteria	p__Firmicutes	c__Bacilli	o__Lactobacillales	f__Enterococcaceae	g__Enterococcus	s__Enterococcus cecorum
EGWA_1	Escherichia coli strain 912	Escherichia	0.00112485	14859	0.0683	0.0689	0.00411	935261	k__Bacteria	p__Proteobacteria	c__Gammaproteobacteria	o__Enterobacterales	f__Enterobacteriaceae	g__Escherichia	s__Escherichia coli
EGWA_1	Eubacterium sp ER2	Eubacterium	0.000160866	2125	0.0155	0.0155	0.00046	1304875	k__Bacteria	p__Firmicutes	c__Clostridia	o__Clostridiales	f__Eubacteriaceae	g__Eubacterium	s__Eubacterium sp. ER2
EGWA_1	Faecalitalea cylindroides ATCC 27803	Faecalitalea	0.000119533	1579	0.0115	0.0116	0.00053	1304875	k__Bacteria	p__Firmicutes	c__Erysipelotrichia	o__Erysipelotrichales	f__Erysipelotrichaceae	g__Faecalitalea	s__Faecalitalea cylindroides
EGWA_1	Gelidibacter mesophilus DSM 14095	Gelidibacter	0.000179791	2375	0.0097	0.0097	0.00064	698758	k__Bacteria	p__Bacteroidetes	c__Flavobacteriia	o__Flavobacteriales	f__Flavobacteriaceae	g__Gelidibacter	s__Gelidibacter mesophilus
EGWA_1	Jeotgalicoccus psychrophilus DSM 19085	Jeotgalicoccus	0.000179791	2375	0.0097	0.0097	0.00064	698758	k__Bacteria	p__Firmicutes	c__Bacilli	o__Bacillales	f__Staphylococcaceae	g__Jeotgalicoccus	s__Jeotgalicoccus psychrophilus
EGWA_1	Jeotgalicoccus sp 13MG44 air	Jeotgalicoccus	0.000215371	2845	0.0263	0.0284	0.00074	1267580	k__Bacteria	p__Firmicutes	c__Bacilli	o__Bacillales	f__Staphylococcaceae	g__Jeotgalicoccus	s__Jeotgalicoccus saudimassiliensis
EGWA_1	Lactobacillus amylovorus GRL1118	Lactobacillus	0.000232707	3074	0.0282	0.0324	0.00191	1267580	k__Bacteria	p__Firmicutes	c__Bacilli	o__Lactobacillales	f__Lactobacillaceae	g__Lactobacillus	s__Lactobacillus amylovorus
EGWA_1	Lactobacillus crispatus ST1	Lactobacillus	0.000117943	1558	0.0212	0.0228	0.00159	69279	k__Bacteria	p__Firmicutes	c__Bacilli	o__Lactobacillales	f__Lactobacillaceae	g__Lactobacillus	s__Lactobacillus crispatus
EGWA_1	Lactobacillus gallinarum DSM 10532 JCM 2011	Lactobacillus	0.000117943	1558	0.0212	0.0228	0.00159	69279	k__Bacteria	p__Firmicutes	c__Bacilli	o__Lactobacillales	f__Lactobacillaceae	g__Lactobacillus	s__Lactobacillus gallinarum
EGWA_1	Lactobacillus helveticus CIRM BIA 104	Lactobacillus	0.000123469	1631	0.0221	0.0242	0.00372	69279	k__Bacteria	p__Firmicutes	c__Bacilli	o__Lactobacillales	f__Lactobacillaceae	g__Lactobacillus	s__Lactobacillus helveticus
EGWA_1	Lactobacillus ingluviei str Autruche 4	Lactobacillus	0.000123469	1631	0.0221	0.0242	0.00372	69279	k__Bacteria	p__Firmicutes	c__Bacilli	o__Lactobacillales	f__Lactobacillaceae	g__Lactobacillus	s__Lactobacillus ingluviei
EGWA_1	Lactobacillus johnsonii FI9785	Lactobacillus	0.000155491	2054	0.0271	0.0286	0.00101	69279	k__Bacteria	p__Firmicutes	c__Bacilli	o__Lactobacillales	f__Lactobacillaceae	g__Lactobacillus	s__Lactobacillus johnsonii
EGWA_1	Lactobacillus kitasatonis DSM 16761 JCM 1039	Lactobacillus	0.000119154	1574	0.0214	0.0222	0.00121	69279	k__Bacteria	p__Firmicutes	c__Bacilli	o__Lactobacillales	f__Lactobacillaceae	g__Lactobacillus	s__Lactobacillus kitasatonis
EGWA_1	Lactobacillus murinus ASF361	Lactobacillus	0.000596983	7886	0.0021	0.0021	0.00032	1121011	k__Bacteria	p__Firmicutes	c__Bacilli	o__Lactobacillales	f__Lactobacillaceae	g__Lactobacillus	s__Lactobacillus murinus
EGWA_1	Lactobacillus reuteri SD2112	Lactobacillus	0.000411439	5435	0.0159	0.0191	0.00124	861360	k__Bacteria	p__Firmicutes	c__Bacilli	o__Lactobacillales	f__Lactobacillaceae	g__Lactobacillus	s__Lactobacillus reuteri
EGWA_1	Lactobacillus saerimneri DSM 16049	Lactobacillus	0.000306743	4052	0.0133	0.016	0.00197	861360	k__Bacteria	p__Firmicutes	c__Bacilli	o__Lactobacillales	f__Lactobacillaceae	g__Lactobacillus	s__Lactobacillus saerimneri
EGWA_1	Lactobacillus salivarius SMXD51	Lactobacillus	0.000458222	6053	0.0239	0.0286	0.00102	861360	k__Bacteria	p__Firmicutes	c__Bacilli	o__Lactobacillales	f__Lactobacillaceae	g__Lactobacillus	s__Lactobacillus salivarius
EGWA_1	Lactobacillus sp ASF360	Lactobacillus	0.00038411	5074	0.0207	0.0249	0.00157	861360	k__Bacteria	p__Firmicutes	c__Bacilli	o__Lactobacillales	f__Lactobacillaceae	g__Lactobacillus	s__Lactobacillus sp. ASF360
EGWA_1	Lactobacillus vaginalis DSM 5837 ATCC 49540	Lactobacillus	0.00122213	16144	0.0772	0.08	0.0062	861360	k__Bacteria	p__Firmicutes	c__Bacilli	o__Lactobacillales	f__Lactobacillaceae	g__Lactobacillus	s__Lactobacillus vaginalis
EGWA_1	Leucobacter salsicius M1 8	Leucobacter	0.00122213	16144	0.0772	0.08	0.0062	861360	k__Bacteria	p__Actinobacteria	c__Actinobacteria	o__Micrococcales	f__Microbacteriaceae	g__Leucobacter	s__Leucobacter salsicius
EGWA_1	Megamonas hypermegale DSM 1672	Megamonas	0.000730673	9652	0.046	0.0507	0.00368	861360	k__Bacteria	p__Firmicutes	c__Negativicutes	o__Selenomonadales	f__Selenomonadaceae	g__Megamonas	s__Megamonas hypermegale
EGWA_1	Megamonas rupellensis DSM 19944	Megamonas	0.000630444	8328	0.04	0.0433	0.00488	861360	k__Bacteria	p__Firmicutes	c__Negativicutes	o__Selenomonadales	f__Selenomonadaceae	g__Megamonas	s__Megamonas rupellensis
EGWA_1	Phascolarctobacterium sp CAG 266	Phascolarctobacterium	0.000169345	2237	0.0114	0.012	0.00343	861360	k__Bacteria	p__Firmicutes	c__Negativicutes	o__Acidaminococcales	f__Acidaminococcaceae	g__Phascolarctobacterium	s__Phascolarctobacterium sp. CAG:266
EGWA_1	Pseudoflavonifractor capillosus ATCC 29799	Pseudoflavonifractor	0.000164121	2168	0.0112	0.0115	0.004	861360	k__Bacteria	p__Firmicutes	c__Clostridia	o__Clostridiales	f__Clostridiales_u_f	g__Pseudoflavonifractor	s__Pseudoflavonifractor capillosus
EGWA_1	Pseudomonas bauzanensis	Pseudomonas	0.000806677	10656	0.0526	0.0556	0.00902	861360	k__Bacteria	p__Proteobacteria	c__Gammaproteobacteria	o__Pseudomonadales	f__Pseudomonadaceae	g__Pseudomonas	s__Pseudomonas bauzanensis
EGWA_1	Psychrobacter aquaticus CMS 56	Psychrobacter	0.000806677	10656	0.0526	0.0556	0.00902	861360	k__Bacteria	p__Proteobacteria	c__Gammaproteobacteria	o__Pseudomonadales	f__Moraxellaceae	g__Psychrobacter	s__Psychrobacter aquaticus
EGWA_1	Psychrobacter arcticus 273 4	Psychrobacter	0.0052923	69910	0.2708	0.2795	0.06554	861360	k__Bacteria	p__Proteobacteria	c__Gammaproteobacteria	o__Pseudomonadales	f__Moraxellaceae	g__Psychrobacter	s__Psychrobacter arcticus
EGWA_1	Psychrobacter cryohalolentis K5	Psychrobacter	0.00457844	60480	0.243	0.2522	0.0802	861360	k__Bacteria	p__Proteobacteria	c__Gammaproteobacteria	o__Pseudomonadales	f__Moraxellaceae	g__Psychrobacter	s__Psychrobacter cryohalolentis
EGWA_1	Psychrobacter sp 15012011	Psychrobacter	0.0334159	441415	0.4576	0.4553	0.06482	1276920	k__Bacteria	p__Proteobacteria	c__Gammaproteobacteria	o__Pseudomonadales	f__Moraxellaceae	g__Psychrobacter	s__Psychrobacter sp. 1501
EGWA_1	Psychrobacter sp 3102012	Psychrobacter	0.025529	337231	0.436	0.4348	0.10912	1276920	k__Bacteria	p__Proteobacteria	c__Gammaproteobacteria	o__Pseudomonadales	f__Moraxellaceae	g__Psychrobacter	s__Psychrobacter sp. 310
EGWA_1	Psychrobacter sp G	Psychrobacter	0.0504252	666104	0.5485	0.5467	0.05804	1276920	k__Bacteria	p__Proteobacteria	c__Gammaproteobacteria	o__Pseudomonadales	f__Moraxellaceae	g__Psychrobacter	s__Psychrobacter sp. G
EGWA_1	Psychrobacter sp JCM 18900	Psychrobacter	0.0421073	556227	0.5289	0.5268	0.09175	1276920	k__Bacteria	p__Proteobacteria	c__Gammaproteobacteria	o__Pseudomonadales	f__Moraxellaceae	g__Psychrobacter	s__Psychrobacter sp. JCM 18900
EGWA_1	Psychrobacter sp JCM 18901	Psychrobacter	0.00028108	3713	0.0181	0.0183	0.0012	1276920	k__Bacteria	p__Proteobacteria	c__Gammaproteobacteria	o__Pseudomonadales	f__Moraxellaceae	g__Psychrobacter	s__Psychrobacter sp. JCM 18901
EGWA_1	Psychrobacter sp JCM 18902	Psychrobacter	0.00028108	3713	0.0181	0.0183	0.0012	1276920	k__Bacteria	p__Proteobacteria	c__Gammaproteobacteria	o__Pseudomonadales	f__Moraxellaceae	g__Psychrobacter	s__Psychrobacter sp. JCM 18902
EGWA_1	Psychrobacter sp JCM 18903	Psychrobacter	0.0362485	478833	0.5207	0.5186	0.08704	1276920	k__Bacteria	p__Proteobacteria	c__Gammaproteobacteria	o__Pseudomonadales	f__Moraxellaceae	g__Psychrobacter	s__Psychrobacter sp. JCM 18903
EGWA_1	Psychrobacter sp PAMC 21119	Psychrobacter	0.0299478	395603	0.4983	0.4969	0.11615	1276920	k__Bacteria	p__Proteobacteria	c__Gammaproteobacteria	o__Pseudomonadales	f__Moraxellaceae	g__Psychrobacter	s__Psychrobacter sp. PAMC 21119
EGWA_1	Psychrobacter sp PRwf 1	Psychrobacter	0.000493423	6518	0.0309	0.031	0.00285	1276920	k__Bacteria	p__Proteobacteria	c__Gammaproteobacteria	o__Pseudomonadales	f__Moraxellaceae	g__Psychrobacter	s__Psychrobacter sp. PRwf-1
EGWA_1	Ruminococcaceae bacterium D16	Ruminococcaceae	0.000433619	5728	0.0274	0.0274	0.00399	1276920	k__Bacteria	p__Firmicutes	c__Clostridia	o__Clostridiales	f__Ruminococcaceae	g__Ruminococcaceae_u_g	s__Ruminococcaceae bacterium D16
EGWA_1	Sphingobacterium sp ML3W	Sphingobacterium	0.000602888	7964	0.0122	0.02	0.00099	595593	k__Bacteria	p__Bacteroidetes	c__Sphingobacteriia	o__Sphingobacteriales	f__Sphingobacteriaceae	g__Sphingobacterium	s__Sphingobacterium sp. ML3W
EGWA_1	Sporosarcina ureae DSM 2281	Sporosarcina	0.00061924	8180	0.0147	0.0229	0.00072	595593	k__Bacteria	p__Firmicutes	c__Bacilli	o__Bacillales	f__Planococcaceae	g__Sporosarcina	s__Sporosarcina ureae
EGWA_1	Streptococcus lutetiensis 033	Streptococcus	0.000705312	9317	0.0369	0.0412	0.00121	595593	k__Bacteria	p__Firmicutes	c__Bacilli	o__Lactobacillales	f__Streptococcaceae	g__Streptococcus	s__Streptococcus lutetiensis
EGWA_1	Streptococcus pleomorphus DSM 20574	Streptococcus	0.000578966	7648	0.0312	0.0349	0.00208	595593	k__Bacteria	p__Firmicutes	c__Erysipelotrichia	o__Erysipelotrichales	f__Erysipelotrichaceae	g__Faecalicoccus	s__Faecalicoccus pleomorphus
EGWA_1	Streptococcus salivarius SK126	Streptococcus	0.000205152	2710	0.0126	0.016	0.00081	595593	k__Bacteria	p__Firmicutes	c__Bacilli	o__Lactobacillales	f__Streptococcaceae	g__Streptococcus	s__Streptococcus salivarius
EGWA_1	Subdoligranulum variabile DSM 15176	Subdoligranulum	0.00282337	37296	0.0605	0.0676	0.00566	1494608	k__Bacteria	p__Firmicutes	c__Clostridia	o__Clostridiales	f__Ruminococcaceae	g__Subdoligranulum	s__Subdoligranulum variabile
EGWA_2	Arthrobacter arilaitensis Re117	Arthrobacter	0.00260255	28186	0.0538	0.0607	0.00923	1494608	k__Bacteria	p__Actinobacteria	c__Actinobacteria	o__Micrococcales	f__Micrococcaceae	g__Glutamicibacter	s__Glutamicibacter arilaitensis
EGWA_2	Arthrobacter gangotriensis Lz1y	Arthrobacter	0.00353125	38244	0.0732	0.0808	0.00412	1494608	k__Bacteria	p__Actinobacteria	c__Actinobacteria	o__Micrococcales	f__Micrococcaceae	g__Paeniglutamicibacter	s__Paeniglutamicibacter gangotriensis
EGWA_2	Arthrobacter sp PAMC25486	Arthrobacter	0.00296311	32091	0.0677	0.075	0.00653	1494608	k__Bacteria	p__Actinobacteria	c__Actinobacteria	o__Micrococcales	f__Micrococcaceae	g__Arthrobacter	s__Arthrobacter sp. PAMC 25486
EGWA_2	Bacteroides barnesiae DSM 18169 JCM 13652	Bacteroides	0.000397409	4304	0.0168	0.0202	0.00117	1494608	k__Bacteria	p__Bacteroidetes	c__Bacteroidia	o__Bacteroidales	f__Bacteroidaceae	g__Bacteroides	s__Bacteroides barnesiae
EGWA_2	Bacteroides coprophilus DSM 18228 JCM 13818	Bacteroides	0.000323171	3500	0.0139	0.0173	0.00144	1494608	k__Bacteria	p__Bacteroidetes	c__Bacteroidia	o__Bacteroidales	f__Bacteroidaceae	g__Bacteroides	s__Bacteroides coprophilus
EGWA_2	Bacteroides plebeius DSM 17135	Bacteroides	0.000238131	2579	0.0128	0.0351	0.0021	490910	k__Bacteria	p__Bacteroidetes	c__Bacteroidia	o__Bacteroidales	f__Bacteroidaceae	g__Bacteroides	s__Bacteroides plebeius
EGWA_2	Bacteroides salanitronis DSM 18170	Bacteroides	7.81e-05	846	0.0269	0.0658	0.00106	590062	k__Bacteria	p__Bacteroidetes	c__Bacteroidia	o__Bacteroidales	f__Bacteroidaceae	g__Bacteroides	s__Bacteroides salanitronis
EGWA_2	Bifidobacterium gallinarum	Bifidobacterium	5.19e-05	562	0.0167	0.0525	0.0023	1123719	k__Bacteria	p__Actinobacteria	c__Actinobacteria	o__Bifidobacteriales	f__Bifidobacteriaceae	g__Bifidobacterium	s__Bifidobacterium gallinarum
EGWA_2	Bifidobacterium pullorum	Bifidobacterium	5.19e-05	562	0.0167	0.0525	0.0023	1123719	k__Bacteria	p__Actinobacteria	c__Actinobacteria	o__Bifidobacteriales	f__Bifidobacteriaceae	g__Bifidobacterium	s__Bifidobacterium pullorum
EGWA_2	Bifidobacterium saeculare DSM 6531 LMG 14934	Bifidobacterium	4.74e-05	513	0.0221	0.0658	0.00126	1123719	k__Bacteria	p__Actinobacteria	c__Actinobacteria	o__Bifidobacteriales	f__Bifidobacteriaceae	g__Bifidobacterium	s__Bifidobacterium saeculare
EGWA_2	Brachybacterium faecium DSM 4810	Brachybacterium	3.19e-05	346	0.0145	0.0543	0.00149	1123719	k__Bacteria	p__Actinobacteria	c__Actinobacteria	o__Micrococcales	f__Dermabacteraceae	g__Brachybacterium	s__Brachybacterium faecium
EGWA_2	Brachybacterium paraconglomeratum LC44	Brachybacterium	0.000591496	6406	0.1772	0.2191	0.00457	1390	k__Bacteria	p__Actinobacteria	c__Actinobacteria	o__Micrococcales	f__Dermabacteraceae	g__Brachybacterium	s__Brachybacterium paraconglomeratum
EGWA_2	Carnobacterium sp WN1374	Carnobacterium	0.000475431	5149	0.1532	0.1812	0.00581	1390	k__Bacteria	p__Firmicutes	c__Bacilli	o__Lactobacillales	f__Carnobacteriaceae	g__Carnobacterium	s__Carnobacterium sp. WN1374
EGWA_2	Chlamydia psittaci 10 743 SC13	Chlamydia	2.16e-05	234	0.0163	0.1843	0.00114	1449088	k__Bacteria	p__Chlamydiae	c__Chlamydiia	o__Chlamydiales	f__Chlamydiaceae	g__Chlamydia	s__Chlamydia psittaci
EGWA_2	Christensenella timonensis Marseille P2437	Christensenella	0.000186516	2020	0.0509	0.0728	0.00179	1455	k__Bacteria	p__Firmicutes	c__Clostridia	o__Clostridiales	f__Christensenellaceae	g__Christensenella	s__Christensenella timonensis
EGWA_2	Cupriavidus sp HPCL	Cupriavidus	0.000142749	1546	0.0396	0.0604	0.00231	1455	k__Bacteria	p__Proteobacteria	c__Betaproteobacteria	o__Burkholderiales	f__Burkholderiaceae	g__Cupriavidus	s__Cupriavidus sp. HPC
EGWA_2	Desulfovibrio piger ATCC 29098	Desulfovibrio	2.3e-05	249	0.0104	0.0195	0.00089	941639	k__Bacteria	p__Proteobacteria	c__Deltaproteobacteria	o__Desulfovibrionales	f__Desulfovibrionaceae	g__Desulfovibrio	s__Desulfovibrio piger
EGWA_2	Enterococcus cecorum DSM 20682 ATCC 43198	Enterococcus	0.000700728	7589	0.036	0.036	0.00124	1121090	k__Bacteria	p__Firmicutes	c__Bacilli	o__Lactobacillales	f__Enterococcaceae	g__Enterococcus	s__Enterococcus cecorum
EGWA_2	Erysipelotrichaceae bacterium 21 3	Erysipelotrichaceae	0.000577092	6250	0.0303	0.0303	0.00163	1121090	k__Bacteria	p__Firmicutes	c__Erysipelotrichia	o__Erysipelotrichales	f__Erysipelotrichaceae	g__Erysipelotrichaceae_u_g	s__Erysipelotrichaceae bacterium 21_3
EGWA_2	Eubacterium sp ER2	Eubacterium	0.000259738	2813	0.0183	0.048	0.00191	1224748	k__Bacteria	p__Firmicutes	c__Clostridia	o__Clostridiales	f__Eubacteriaceae	g__Eubacterium	s__Eubacterium sp. ER2
EGWA_2	Faecalitalea cylindroides ATCC 27803	Faecalitalea	0.000184115	1994	0.0138	0.0384	0.00235	1224748	k__Bacteria	p__Firmicutes	c__Erysipelotrichia	o__Erysipelotrichales	f__Erysipelotrichaceae	g__Faecalitalea	s__Faecalitalea cylindroides
EGWA_2	Jeotgalicoccus psychrophilus DSM 19085	Jeotgalicoccus	9.23e-07	10	0.0146	0.0127	0.00044	1408	k__Bacteria	p__Firmicutes	c__Bacilli	o__Bacillales	f__Staphylococcaceae	g__Jeotgalicoccus	s__Jeotgalicoccus psychrophilus
EGWA_2	Jeotgalicoccus sp 13MG44 air	Jeotgalicoccus	0.000509965	5523	0.0041	0.0041	0.00058	665952	k__Bacteria	p__Firmicutes	c__Bacilli	o__Bacillales	f__Staphylococcaceae	g__Jeotgalicoccus	s__Jeotgalicoccus saudimassiliensis
EGWA_2	Lactobacillus acidophilus 30SC	Lactobacillus	0.000509965	5523	0.0041	0.0041	0.00058	665952	k__Bacteria	p__Firmicutes	c__Bacilli	o__Lactobacillales	f__Lactobacillaceae	g__Lactobacillus	s__Lactobacillus amylovorus
EGWA_2	Lactobacillus amylovorus GRL1118	Lactobacillus	0.000275988	2989	0.0149	0.0149	0.00047	665952	k__Bacteria	p__Firmicutes	c__Bacilli	o__Lactobacillales	f__Lactobacillaceae	g__Lactobacillus	s__Lactobacillus amylovorus
EGWA_2	Lactobacillus gallinarum DSM 10532 JCM 2011	Lactobacillus	0.000210985	2285	0.0116	0.0116	0.00056	665952	k__Bacteria	p__Firmicutes	c__Bacilli	o__Lactobacillales	f__Lactobacillaceae	g__Lactobacillus	s__Lactobacillus gallinarum
EGWA_2	Lactobacillus ingluviei str Autruche 4	Lactobacillus	0.000305166	3305	0.0195	0.0514	0.00195	935835	k__Bacteria	p__Firmicutes	c__Bacilli	o__Lactobacillales	f__Lactobacillaceae	g__Lactobacillus	s__Lactobacillus ingluviei
EGWA_2	Lactobacillus johnsonii FI9785	Lactobacillus	0.000254751	2759	0.0163	0.0428	0.00254	935835	k__Bacteria	p__Firmicutes	c__Bacilli	o__Lactobacillales	f__Lactobacillaceae	g__Lactobacillus	s__Lactobacillus johnsonii
EGWA_2	Lactobacillus kitasatonis DSM 16761 JCM 1039	Lactobacillus	0.00034921	3782	0.0164	0.0164	0.00108	98228	k__Bacteria	p__Firmicutes	c__Bacilli	o__Lactobacillales	f__Lactobacillaceae	g__Lactobacillus	s__Lactobacillus kitasatonis
EGWA_2	Lactobacillus murinus ASF361	Lactobacillus	0.00034921	3782	0.0164	0.0164	0.00108	98228	k__Bacteria	p__Firmicutes	c__Bacilli	o__Lactobacillales	f__Lactobacillaceae	g__Lactobacillus	s__Lactobacillus murinus
EGWA_2	Lactobacillus reuteri SD2112	Lactobacillus	6.83e-06	74	0.0383	0.2663	0.00116	1302650	k__Bacteria	p__Firmicutes	c__Bacilli	o__Lactobacillales	f__Lactobacillaceae	g__Lactobacillus	s__Lactobacillus reuteri
EGWA_2	Lactobacillus saerimneri DSM 16049	Lactobacillus	5.36e-06	58	0.0314	0.2253	0.0014	1302650	k__Bacteria	p__Firmicutes	c__Bacilli	o__Lactobacillales	f__Lactobacillaceae	g__Lactobacillus	s__Lactobacillus saerimneri
EGWA_2	Lactobacillus salivarius SMXD51	Lactobacillus	0.000200274	2169	0.0256	0.0635	0.00353	35841	k__Bacteria	p__Firmicutes	c__Bacilli	o__Lactobacillales	f__Lactobacillaceae	g__Lactobacillus	s__Lactobacillus salivarius
EGWA_2	Lactobacillus sp ASF360	Lactobacillus	0.000165464	1792	0.0225	0.0569	0.00528	35841	k__Bacteria	p__Firmicutes	c__Bacilli	o__Lactobacillales	f__Lactobacillaceae	g__Lactobacillus	s__Lactobacillus sp. ASF360
EGWA_2	Lactobacillus vaginalis DSM 5837 ATCC 49540	Lactobacillus	0.000171281	1855	0.0709	0.1787	0.00397	35841	k__Bacteria	p__Firmicutes	c__Bacilli	o__Lactobacillales	f__Lactobacillaceae	g__Lactobacillus	s__Lactobacillus vaginalis
EGWA_2	Leucobacter salsicius M1 8	Leucobacter	0.000134532	1457	0.0561	0.1457	0.00498	35841	k__Bacteria	p__Actinobacteria	c__Actinobacteria	o__Micrococcales	f__Microbacteriaceae	g__Leucobacter	s__Leucobacter salsicius
EGWA_2	Megamonas hypermegale DSM 1672	Megamonas	7.38e-05	799	0.0253	0.0526	0.00257	1221996	k__Bacteria	p__Firmicutes	c__Negativicutes	o__Selenomonadales	f__Selenomonadaceae	g__Megamonas	s__Megamonas hypermegale
EGWA_2	Megamonas rupellensis DSM 19944	Megamonas	7.38e-05	799	0.0253	0.0526	0.00257	1221996	k__Bacteria	p__Firmicutes	c__Negativicutes	o__Selenomonadales	f__Selenomonadaceae	g__Megamonas	s__Megamonas rupellensis
EGWA_2	Phascolarctobacterium sp CAG 266	Phascolarctobacterium	0.000101845	1103	0.0314	0.0644	0.00139	1221996	k__Bacteria	p__Firmicutes	c__Negativicutes	o__Acidaminococcales	f__Acidaminococcaceae	g__Phascolarctobacterium	s__Phascolarctobacterium sp. CAG:266
EGWA_2	Pseudoflavonifractor capillosus ATCC 29799	Pseudoflavonifractor	9.83e-05	1065	0.0323	0.0542	0.002	1221996	k__Bacteria	p__Firmicutes	c__Clostridia	o__Clostridiales	f__Clostridiales_u_f	g__Pseudoflavonifractor	s__Pseudoflavonifractor capillosus
EGWA_2	Pseudomonas bauzanensis	Pseudomonas	0.00534646	57903	0.2605	0.2605	0.01137	1504822	k__Bacteria	p__Proteobacteria	c__Gammaproteobacteria	o__Pseudomonadales	f__Pseudomonadaceae	g__Pseudomonas	s__Pseudomonas bauzanensis
EGWA_2	Psychrobacter aquaticus CMS 56	Psychrobacter	0.00438516	47492	0.2228	0.2228	0.01517	1504822	k__Bacteria	p__Proteobacteria	c__Gammaproteobacteria	o__Pseudomonadales	f__Moraxellaceae	g__Psychrobacter	s__Psychrobacter aquaticus
EGWA_2	Psychrobacter arcticus 273 4	Psychrobacter	0.000664625	7198	0.0239	0.0241	0.00153	1121094	k__Bacteria	p__Proteobacteria	c__Gammaproteobacteria	o__Pseudomonadales	f__Moraxellaceae	g__Psychrobacter	s__Psychrobacter arcticus
EGWA_2	Psychrobacter cryohalolentis K5	Psychrobacter	0.000526862	5706	0.0203	0.0205	0.0025	1121094	k__Bacteria	p__Proteobacteria	c__Gammaproteobacteria	o__Pseudomonadales	f__Moraxellaceae	g__Psychrobacter	s__Psychrobacter cryohalolentis
EGWA_2	Psychrobacter sp TB67	Psychrobacter	0.0100753	109117	0.3734	0.3737	0.01961	1121094	k__Bacteria	p__Proteobacteria	c__Gammaproteobacteria	o__Pseudomonadales	f__Moraxellaceae	g__Psychrobacter	s__Psychrobacter sp. TB67
EGWA_2	Ruminococcaceae bacterium D16	Ruminococcaceae	0.0082682	89546	0.325	0.3251	0.02992	1121094	k__Bacteria	p__Firmicutes	c__Clostridia	o__Clostridiales	f__Ruminococcaceae	g__Ruminococcaceae_u_g	s__Ruminococcaceae bacterium D16
EGWA_2	Sporosarcina ureae DSM 2281	Sporosarcina	0.000307659	3332	0.0116	0.0131	0.00043	470145	k__Bacteria	p__Firmicutes	c__Bacilli	o__Bacillales	f__Planococcaceae	g__Sporosarcina	s__Sporosarcina ureae
EGWA_2	Streptococcus lutetiensis 033	Streptococcus	0.000269617	2920	0.0117	0.0126	0.00045	547042	k__Bacteria	p__Firmicutes	c__Bacilli	o__Lactobacillales	f__Streptococcaceae	g__Streptococcus	s__Streptococcus lutetiensis
EGWA_2	Streptococcus pleomorphus DSM 20574	Streptococcus	0.000222988	2415	0.01	0.0106	0.00066	547042	k__Bacteria	p__Firmicutes	c__Erysipelotrichia	o__Erysipelotrichales	f__Erysipelotrichaceae	g__Faecalicoccus	s__Faecalicoccus pleomorphus
EGWA_2	Streptococcus pyogenes GA19702	Streptococcus	0.00018864	2043	0.0137	0.0137	0.00109	679937	k__Bacteria	p__Firmicutes	c__Bacilli	o__Lactobacillales	f__Streptococcaceae	g__Streptococcus	s__Streptococcus pyogenes
EGWA_2	Streptococcus salivarius SK126	Streptococcus	0.000149398	1618	0.0108	0.0108	0.00133	679937	k__Bacteria	p__Firmicutes	c__Bacilli	o__Lactobacillales	f__Streptococcaceae	g__Streptococcus	s__Streptococcus salivarius
EGWA_2	Subdoligranulum variabile DSM 15176	Subdoligranulum	7.39e-06	80	0.0686	0.0218	0.00128	1339280	k__Bacteria	p__Firmicutes	c__Clostridia	o__Clostridiales	f__Ruminococcaceae	g__Subdoligranulum	s__Subdoligranulum variabile
EGWA_2	Tannerella sp 6 1 58FAA CT1	Tannerella	0.000362968	3931	0.0182	0.0179	0.00064	484018	k__Bacteria	p__Bacteroidetes	c__Bacteroidia	o__Bacteroidales	f__Porphyromonadaceae	g__Tannerella	s__Tannerella sp. 6_1_58FAA_CT1
FICO_1	Acinetobacter harbinensis strain HITLi 7	Acinetobacter	0.000227912	3152	0.0144	0.0144	0.00091	484018	k__Bacteria	p__Proteobacteria	c__Gammaproteobacteria	o__Pseudomonadales	f__Moraxellaceae	g__Acinetobacter	s__Acinetobacter harbinensis
FICO_1	Acinetobacter lwoffii NCTC 5866 CIP 64 10	Acinetobacter	0.000216704	2997	0.0147	0.0147	0.00123	1445607	k__Bacteria	p__Proteobacteria	c__Gammaproteobacteria	o__Pseudomonadales	f__Moraxellaceae	g__Acinetobacter	s__Acinetobacter lwoffii
FICO_1	Acinetobacter sp NIPH 713	Acinetobacter	0.000197832	2736	0.0135	0.0135	0.00178	1445607	k__Bacteria	p__Proteobacteria	c__Gammaproteobacteria	o__Pseudomonadales	f__Moraxellaceae	g__Acinetobacter	s__Acinetobacter sp. NIPH 713
FICO_1	Alcaligenes faecalis subsp faecalis NBRC 13111	Alcaligenes	0.000671733	9290	0.0308	0.0311	0.00203	667015	k__Bacteria	p__Proteobacteria	c__Betaproteobacteria	o__Burkholderiales	f__Alcaligenaceae	g__Alcaligenes	s__Alcaligenes faecalis
FICO_1	Aminobacter sp J41	Aminobacter	0.000482144	6668	0.0238	0.024	0.00298	667015	k__Bacteria	p__Proteobacteria	c__Alphaproteobacteria	o__Rhizobiales	f__Phyllobacteriaceae	g__Aminobacter	s__Aminobacter sp. J41
FICO_1	Amphibacillus xylanus NBRC 15112	Amphibacillus	0.00428434	59252	0.2214	0.2223	0.01084	667015	k__Bacteria	p__Firmicutes	c__Bacilli	o__Bacillales	f__Bacillaceae	g__Amphibacillus	s__Amphibacillus xylanus
FICO_1	Aquamicrobium defluvii	Aquamicrobium	0.00356221	49265	0.1931	0.194	0.01662	667015	k__Bacteria	p__Proteobacteria	c__Alphaproteobacteria	o__Rhizobiales	f__Phyllobacteriaceae	g__Aquamicrobium	s__Aquamicrobium defluvii
FICO_1	Arthrobacter arilaitensis Re117	Arthrobacter	0.000236227	3267	0.0104	0.0106	0.00038	880074	k__Bacteria	p__Actinobacteria	c__Actinobacteria	o__Micrococcales	f__Micrococcaceae	g__Glutamicibacter	s__Glutamicibacter arilaitensis
FICO_1	Arthrobacter gangotriensis Lz1y	Arthrobacter	0.000319814	4423	0.0168	0.0168	0.00115	1235279	k__Bacteria	p__Actinobacteria	c__Actinobacteria	o__Micrococcales	f__Micrococcaceae	g__Paeniglutamicibacter	s__Paeniglutamicibacter gangotriensis
FICO_1	Bacillaceae bacterium MTCC 8252	Bacillaceae	0.000319814	4423	0.0168	0.0168	0.00115	1235279	k__Bacteria	p__Firmicutes	c__Bacilli	o__Bacillales	f__Bacillaceae	g__Bacillaceae_u_g	s__Bacillaceae bacterium MTCC 8252
FICO_1	Bacillus smithii 7 3 47FAA	Bacillus	1.01e-06	14	0.0144	0.0394	0.0026	78344	k__Bacteria	p__Firmicutes	c__Bacilli	o__Bacillales	f__Bacillaceae	g__Bacillus	s__Bacillus smithii
FICO_1	Bacillus sp OxB 1	Bacillus	7.95e-07	11	0.0144	0.0463	0.00326	78344	k__Bacteria	p__Firmicutes	c__Bacilli	o__Bacillales	f__Bacillaceae	g__Bacillus	s__Bacillus sp. OxB-1
FICO_1	Bacillus thermotolerans strain SGZ 8	Bacillus	0.000105858	1464	0.0141	0.0393	0.00261	78448	k__Bacteria	p__Firmicutes	c__Bacilli	o__Bacillales	f__Bacillaceae	g__Bacillus	s__Bacillus thermotolerans
FICO_1	Bhargavaea cecembensis DSE10	Bhargavaea	7.35e-05	1017	0.0106	0.0312	0.00394	78448	k__Bacteria	p__Firmicutes	c__Bacilli	o__Bacillales	f__Planococcaceae	g__Bhargavaea	s__Bhargavaea cecembensis
FICO_1	Carnobacterium jeotgali MS3	Carnobacterium	0.000109256	1511	0.021	0.0583	0.00229	78448	k__Bacteria	p__Firmicutes	c__Bacilli	o__Lactobacillales	f__Carnobacteriaceae	g__Carnobacterium	s__Carnobacterium jeotgali
FICO_1	Carnobacterium sp AT7	Carnobacterium	8.65e-05	1196	0.0169	0.0485	0.00339	78448	k__Bacteria	p__Firmicutes	c__Bacilli	o__Lactobacillales	f__Carnobacteriaceae	g__Carnobacterium	s__Carnobacterium sp. AT7
FICO_1	Christensenella Family Node 1	Christensenella	0.00013225	1829	0.0146	0.039	0.00265	1437611	k__Bacteria	p__Firmicutes	c__Clostridia	o__Clostridiales	f__Christensenellaceae	g__Christensenella	s__Christensenella_u_s
FICO_1	Clostridium ultunense DSM 10521	Clostridium	8.92e-05	1234	0.0109	0.0307	0.00395	1437611	k__Bacteria	p__Firmicutes	c__Tissierellia	o__Tissierellia_u_o	f__Tissierellia_u_f	g__Tissierellia_u_g	s__[Clostridium] ultunense
FICO_1	Corynebacterium nuruki S6 4	Corynebacterium	0.000137673	1904	0.0227	0.0573	0.00231	1437611	k__Bacteria	p__Actinobacteria	c__Actinobacteria	o__Corynebacteriales	f__Corynebacteriaceae	g__Corynebacterium	s__Corynebacterium nuruki
FICO_1	Deinococcus Thermus bacterium JGI 0000112 G17	Deinococcus	0.000119668	1655	0.0198	0.0487	0.00348	1437611	k__Bacteria	p__Deinococcus-Thermus	c__Deinococcus-Thermus_u_c	o__Deinococcus-Thermus_u_o	f__Deinococcus-Thermus_u_f	g__Deinococcus-Thermus_u_g	s__Deinococcus-Thermus bacterium JGI 0000112-G17
FICO_1	Desmospora sp 8437	Desmospora	0.000902899	12487	0.0659	0.3223	0.01157	1435463	k__Bacteria	p__Firmicutes	c__Bacilli	o__Bacillales	f__Thermoactinomycetaceae	g__Desmospora	s__Desmospora sp. 8437
FICO_1	Firmicutes bacterium JGI 0000119 C08	Firmicutes	0.000780049	10788	0.0615	0.3042	0.01667	1435463	k__Bacteria	p__Firmicutes	c__Firmicutes_u_c	o__Firmicutes_u_o	f__Firmicutes_u_f	g__Firmicutes_u_g	s__Firmicutes bacterium JGI 0000119-C08
FICO_1	Galbibacter marinus	Galbibacter	0.000535579	7407	0.0669	0.367	0.01823	1437596	k__Bacteria	p__Bacteroidetes	c__Flavobacteriia	o__Flavobacteriales	f__Flavobacteriaceae	g__Galbibacter	s__Galbibacter marinus
FICO_1	Geobacillus sp WCH70	Geobacillus	0.000453366	6270	0.0622	0.3456	0.02642	1437596	k__Bacteria	p__Firmicutes	c__Bacilli	o__Bacillales	f__Bacillaceae	g__Geobacillus	s__Geobacillus sp. WCH70
FICO_1	Geobacillus thermodenitrificans NG80 2	Geobacillus	7.93e-05	1097	0.0132	0.0288	0.00203	1226324	k__Bacteria	p__Firmicutes	c__Bacilli	o__Bacillales	f__Bacillaceae	g__Geobacillus	s__Geobacillus thermodenitrificans
FICO_1	Latescibacteria bacterium JGI 0000059 A10	Latescibacteria	0.000482433	6672	0.0179	0.0226	0.0016	446465	k__Bacteria	p__Candidatus Latescibacteria	c__Candidatus Latescibacteria_u_c	o__Candidatus Latescibacteria_u_o	f__Candidatus Latescibacteria_u_f	g__Candidatus Latescibacteria_u_g	s__Latescibacteria bacterium JGI 0000059-A10
FICO_1	Leucobacter salsicius M1 8	Leucobacter	0.000347436	4805	0.0156	0.0198	0.00257	446465	k__Bacteria	p__Actinobacteria	c__Actinobacteria	o__Micrococcales	f__Microbacteriaceae	g__Leucobacter	s__Leucobacter salsicius
FICO_1	Luteimonas sp J29	Luteimonas	0.000386771	5349	0.0205	0.0258	0.00104	446465	k__Bacteria	p__Proteobacteria	c__Gammaproteobacteria	o__Xanthomonadales	f__Xanthomonadaceae	g__Luteimonas	s__Luteimonas sp. J29
FICO_1	Lysinibacillus sp BF 4	Lysinibacillus	0.000299135	4137	0.0173	0.0218	0.00151	446465	k__Bacteria	p__Firmicutes	c__Bacilli	o__Bacillales	f__Bacillaceae	g__Lysinibacillus	s__Lysinibacillus sp. BF-4
FICO_1	Methanobacterium sp MB1	Methanobacterium	0.000615189	8508	0.0319	0.0388	0.0031	446465	k__Archaea	p__Euryarchaeota	c__Methanobacteria	o__Methanobacteriales	f__Methanobacteriaceae	g__Methanobacterium	s__Methanobacterium sp. MB1
FICO_1	Mycobacterium hassiacum DSM 44199	Mycobacterium	0.000501667	6938	0.0286	0.0347	0.00404	446465	k__Bacteria	p__Actinobacteria	c__Actinobacteria	o__Corynebacteriales	f__Mycobacteriaceae	g__Mycobacterium	s__Mycobacterium hassiacum
FICO_1	Mycobacterium thermoresistibile ATCC 19527	Mycobacterium	0.00025293	3498	0.0101	0.0161	0.00107	1064537	k__Bacteria	p__Actinobacteria	c__Actinobacteria	o__Corynebacteriales	f__Mycobacteriaceae	g__Mycobacterium	s__Mycobacterium thermoresistibile
FICO_1	Oligella ureolytica DSM 18253	Oligella	0.000201592	2788	0.0115	0.0183	0.0007	1064537	k__Bacteria	p__Proteobacteria	c__Betaproteobacteria	o__Burkholderiales	f__Alcaligenaceae	g__Oligella	s__Oligella ureolytica
FICO_1	Paenibacillus sophorae S27	Paenibacillus	0.000156617	2166	0.0096	0.0153	0.00059	1064537	k__Bacteria	p__Firmicutes	c__Bacilli	o__Bacillales	f__Paenibacillaceae	g__Paenibacillus	s__Paenibacillus sophorae
FICO_1	Paracoccus sp TRP	Paracoccus	0.000334927	4632	0.0181	0.0271	0.00207	1064537	k__Bacteria	p__Proteobacteria	c__Alphaproteobacteria	o__Rhodobacterales	f__Rhodobacteraceae	g__Paracoccus	s__Paracoccus sp. TRP
FICO_1	Pseudomonas bauzanensis	Pseudomonas	0.000261101	3611	0.015	0.0228	0.00254	1064537	k__Bacteria	p__Proteobacteria	c__Gammaproteobacteria	o__Pseudomonadales	f__Pseudomonadaceae	g__Pseudomonas	s__Pseudomonas bauzanensis
FICO_1	Pseudomonas tuomuerensis strain JCM 14085	Pseudomonas	0.000220898	3055	0.0178	0.0185	0.00259	1064537	k__Bacteria	p__Proteobacteria	c__Gammaproteobacteria	o__Pseudomonadales	f__Pseudomonadaceae	g__Pseudomonas	s__Pseudomonas flexibilis
FICO_1	Psychrobacter aquaticus CMS 56	Psychrobacter	0.000220898	3055	0.0178	0.0185	0.00259	1064537	k__Bacteria	p__Proteobacteria	c__Gammaproteobacteria	o__Pseudomonadales	f__Moraxellaceae	g__Psychrobacter	s__Psychrobacter aquaticus
FICO_1	Psychrobacter arcticus 273 4	Psychrobacter	0.000165005	2282	0.0109	0.0109	0.00033	1408254	k__Bacteria	p__Proteobacteria	c__Gammaproteobacteria	o__Pseudomonadales	f__Moraxellaceae	g__Psychrobacter	s__Psychrobacter arcticus
FICO_1	Psychrobacter cryohalolentis K5	Psychrobacter	0.000253943	3512	0.0117	0.0114	0.00066	321955	k__Bacteria	p__Proteobacteria	c__Gammaproteobacteria	o__Pseudomonadales	f__Moraxellaceae	g__Psychrobacter	s__Psychrobacter cryohalolentis
FICO_1	Psychrobacter phenylpyruvicus DSM 7000 NBRC 102152	Psychrobacter	0.000196531	2718	0.0095	0.0096	0.00106	321955	k__Bacteria	p__Proteobacteria	c__Gammaproteobacteria	o__Pseudomonadales	f__Moraxellaceae	g__Psychrobacter	s__Psychrobacter phenylpyruvicus
FICO_1	Pusillimonas noertemannii BS8	Pusillimonas	0.000151917	2101	0.0099	0.0096	0.00033	321955	k__Bacteria	p__Proteobacteria	c__Betaproteobacteria	o__Burkholderiales	f__Alcaligenaceae	g__Pusillimonas	s__Pusillimonas noertemannii
FICO_1	Saccharomonospora glauca K62	Saccharomonospora	0.000171006	2365	0.0116	0.0114	0.0018	321955	k__Bacteria	p__Actinobacteria	c__Actinobacteria	o__Pseudonocardiales	f__Pseudonocardiaceae	g__Saccharomonospora	s__Saccharomonospora glauca
FICO_1	Saccharomonospora viridis	Saccharomonospora	0.000146639	2028	0.01	0.0101	0.00216	321955	k__Bacteria	p__Actinobacteria	c__Actinobacteria	o__Pseudonocardiales	f__Pseudonocardiaceae	g__Saccharomonospora	s__Saccharomonospora viridis
FICO_1	Saccharopolyspora rectivirgula	Saccharopolyspora	0.00033348	4612	0.0232	0.0265	0.00185	1703	k__Bacteria	p__Actinobacteria	c__Actinobacteria	o__Pseudonocardiales	f__Pseudonocardiaceae	g__Saccharopolyspora	s__Saccharopolyspora rectivirgula
FICO_1	Serpens flexibilis strain ATCC 29606	Serpens	0.000290385	4016	0.0202	0.0227	0.00236	1703	k__Bacteria	p__Proteobacteria	c__Gammaproteobacteria	o__Pseudomonadales	f__Pseudomonadaceae	g__Pseudomonas	s__Pseudomonas flexibilis
FICO_1	Sphaerobacter thermophilus DSM 20745	Sphaerobacter	0.00011439	1582	0.01	0.0183	0.00127	588932	k__Bacteria	p__Chloroflexi	c__Thermomicrobia	o__Sphaerobacterales	f__Sphaerobacteraceae	g__Sphaerobacter	s__Sphaerobacter thermophilus
FICO_1	Streptococcus salivarius SK126	Streptococcus	0.00011439	1582	0.01	0.0183	0.00127	588932	k__Bacteria	p__Firmicutes	c__Bacilli	o__Lactobacillales	f__Streptococcaceae	g__Streptococcus	s__Streptococcus salivarius
FICO_1	Symbiobacterium thermophilum IAM 14863	Symbiobacterium	0.00257919	35670	0.1881	0.1888	0.00699	1121126	k__Bacteria	p__Firmicutes	c__Clostridia	o__Clostridiales	f__Symbiobacteriaceae	g__Symbiobacterium	s__Symbiobacterium thermophilum
FICO_1	Thermoactinomyces sp Gus2 1	Thermoactinomyces	0.00208129	28784	0.1563	0.1572	0.01186	1121126	k__Bacteria	p__Firmicutes	c__Bacilli	o__Bacillales	f__Thermoactinomycetaceae	g__Thermoactinomyces	s__Thermoactinomyces sp. Gus2-1
FICO_1	Thermobifida fusca TM51	Thermobifida	4.34e-07	6	0.0224	0.0224	0.00382	224471	k__Bacteria	p__Actinobacteria	c__Actinobacteria	o__Streptosporangiales	f__Nocardiopsaceae	g__Thermobifida	s__Thermobifida fusca
FICO_1	Thermocrispum agreste DSM 44070	Thermocrispum	5.78e-07	8	0.0314	0.0314	0.0053	224471	k__Bacteria	p__Actinobacteria	c__Actinobacteria	o__Pseudonocardiales	f__Pseudonocardiaceae	g__Thermocrispum	s__Thermocrispum agreste
FICO_1	Thermocrispum municipale DSM 44069	Thermocrispum	7.95e-07	11	0.0448	0.0448	0.00371	224471	k__Bacteria	p__Actinobacteria	c__Actinobacteria	o__Pseudonocardiales	f__Pseudonocardiaceae	g__Thermocrispum	s__Thermocrispum municipale
FICO_1	Ureibacillus thermosphaericus str Thermo BF	Ureibacillus	7.23e-07	10	0.0404	0.0404	0.00425	224471	k__Bacteria	p__Firmicutes	c__Bacilli	o__Bacillales	f__Planococcaceae	g__Ureibacillus	s__Ureibacillus thermosphaericus
FICO_2	Acinetobacter harbinensis strain HITLi 7	Acinetobacter	2.88e-06	32	0.0118	0.0118	0.00097	80864	k__Bacteria	p__Proteobacteria	c__Gammaproteobacteria	o__Pseudomonadales	f__Moraxellaceae	g__Acinetobacter	s__Acinetobacter harbinensis
FICO_2	Acinetobacter lwoffii NCTC 5866 CIP 64 10	Acinetobacter	0.000336577	3742	0.0691	0.0715	0.00257	75682	k__Bacteria	p__Proteobacteria	c__Gammaproteobacteria	o__Pseudomonadales	f__Moraxellaceae	g__Acinetobacter	s__Acinetobacter lwoffii
FICO_2	Acinetobacter sp NIPH 713	Acinetobacter	0.000261292	2905	0.0562	0.0577	0.00413	75682	k__Bacteria	p__Proteobacteria	c__Gammaproteobacteria	o__Pseudomonadales	f__Moraxellaceae	g__Acinetobacter	s__Acinetobacter sp. NIPH 713
FICO_2	Alcaligenes faecalis subsp faecalis NBRC 13111	Alcaligenes	1.35e-06	15	0.0401	0.0401	0.00051	80840	k__Bacteria	p__Proteobacteria	c__Betaproteobacteria	o__Burkholderiales	f__Alcaligenaceae	g__Alcaligenes	s__Alcaligenes faecalis
FICO_2	Aminobacter sp J41	Aminobacter	8.1e-07	9	0.0283	0.0283	0.0003	80864	k__Bacteria	p__Proteobacteria	c__Alphaproteobacteria	o__Rhizobiales	f__Phyllobacteriaceae	g__Aminobacter	s__Aminobacter sp. J41
FICO_2	Amphibacillus xylanus NBRC 15112	Amphibacillus	1.98e-06	22	0.0518	0.0518	0.00082	80864	k__Bacteria	p__Firmicutes	c__Bacilli	o__Bacillales	f__Bacillaceae	g__Amphibacillus	s__Amphibacillus xylanus
FICO_2	Aquamicrobium defluvii	Aquamicrobium	3.77e-05	419	0.0263	0.0317	0.00066	447456	k__Bacteria	p__Proteobacteria	c__Alphaproteobacteria	o__Rhizobiales	f__Phyllobacteriaceae	g__Aquamicrobium	s__Aquamicrobium defluvii
FICO_2	Arthrobacter arilaitensis Re117	Arthrobacter	4.34e-05	483	0.0282	0.0346	0.00165	447456	k__Bacteria	p__Actinobacteria	c__Actinobacteria	o__Micrococcales	f__Micrococcaceae	g__Glutamicibacter	s__Glutamicibacter arilaitensis
FICO_2	Arthrobacter gangotriensis Lz1y	Arthrobacter	0.000288905	3212	0.0195	0.0195	0.00049	706436	k__Bacteria	p__Actinobacteria	c__Actinobacteria	o__Micrococcales	f__Micrococcaceae	g__Paeniglutamicibacter	s__Paeniglutamicibacter gangotriensis
FICO_2	Bacillaceae bacterium MTCC 8252	Bacillaceae	0.000340624	3787	0.0232	0.0232	0.00132	706436	k__Bacteria	p__Firmicutes	c__Bacilli	o__Bacillales	f__Bacillaceae	g__Bacillaceae_u_g	s__Bacillaceae bacterium MTCC 8252
FICO_2	Bacillus smithii 7 3 47FAA	Bacillus	0.0315874	351183	0.6868	0.6868	0.03755	1449336	k__Bacteria	p__Firmicutes	c__Bacilli	o__Bacillales	f__Bacillaceae	g__Bacillus	s__Bacillus smithii
FICO_2	Bacillus sp OxB 1	Bacillus	0.0364875	405662	0.6983	0.6983	0.09061	1449336	k__Bacteria	p__Firmicutes	c__Bacilli	o__Bacillales	f__Bacillaceae	g__Bacillus	s__Bacillus sp. OxB-1
FICO_2	Bacillus thermotolerans strain SGZ 8	Bacillus	0.000544891	6058	0.0932	0.1492	0.00804	1449339	k__Bacteria	p__Firmicutes	c__Bacilli	o__Bacillales	f__Bacillaceae	g__Bacillus	s__Bacillus thermotolerans
FICO_2	Bhargavaea cecembensis DSE10	Bhargavaea	0.000442623	4921	0.0794	0.1236	0.00988	1449339	k__Bacteria	p__Firmicutes	c__Bacilli	o__Bacillales	f__Planococcaceae	g__Bhargavaea	s__Bhargavaea cecembensis
FICO_2	Carnobacterium jeotgali MS3	Carnobacterium	0.000234218	2604	0.049	0.0918	0.00585	1449339	k__Bacteria	p__Firmicutes	c__Bacilli	o__Lactobacillales	f__Carnobacteriaceae	g__Carnobacterium	s__Carnobacterium jeotgali
FICO_2	Carnobacterium sp AT7	Carnobacterium	0.000184029	2046	0.0395	0.0762	0.00754	1449339	k__Bacteria	p__Firmicutes	c__Bacilli	o__Lactobacillales	f__Carnobacteriaceae	g__Carnobacterium	s__Carnobacterium sp. AT7
FICO_2	Christensenella Family Node 1	Christensenella	9.47e-05	1053	0.0204	0.0382	0.00073	1449339	k__Bacteria	p__Firmicutes	c__Clostridia	o__Clostridiales	f__Christensenellaceae	g__Christensenella	s__Christensenella_u_s
FICO_2	Clostridium ultunense DSM 10521	Clostridium	7.53e-05	837	0.0161	0.029	0.00084	1449339	k__Bacteria	p__Firmicutes	c__Tissierellia	o__Tissierellia_u_o	f__Tissierellia_u_f	g__Tissierellia_u_g	s__[Clostridium] ultunense
FICO_2	Corynebacterium nuruki S6 4	Corynebacterium	7.02e-06	78	0.0699	0.1493	0.00643	1449340	k__Bacteria	p__Actinobacteria	c__Actinobacteria	o__Corynebacteriales	f__Corynebacteriaceae	g__Corynebacterium	s__Corynebacterium nuruki
FICO_2	Deinococcus Thermus bacterium JGI 0000112 G17	Deinococcus	7.02e-06	78	0.0699	0.1493	0.00643	1449340	k__Bacteria	p__Deinococcus-Thermus	c__Deinococcus-Thermus_u_c	o__Deinococcus-Thermus_u_o	f__Deinococcus-Thermus_u_f	g__Deinococcus-Thermus_u_g	s__Deinococcus-Thermus bacterium JGI 0000112-G17
FICO_2	Desmospora sp 8437	Desmospora	2.23e-05	248	0.1691	0.2169	0.01044	1449340	k__Bacteria	p__Firmicutes	c__Bacilli	o__Bacillales	f__Thermoactinomycetaceae	g__Desmospora	s__Desmospora sp. 8437
FICO_2	Firmicutes bacterium JGI 0000119 C08	Firmicutes	1.45e-05	161	0.1211	0.1831	0.01232	1449340	k__Bacteria	p__Firmicutes	c__Firmicutes_u_c	o__Firmicutes_u_o	f__Firmicutes_u_f	g__Firmicutes_u_g	s__Firmicutes bacterium JGI 0000119-C08
FICO_2	Galbibacter marinus	Galbibacter	3.6e-06	40	0.0407	0.0577	0.00431	1449340	k__Bacteria	p__Bacteroidetes	c__Flavobacteriia	o__Flavobacteriales	f__Flavobacteriaceae	g__Galbibacter	s__Galbibacter marinus
FICO_2	Geobacillus sp WCH70	Geobacillus	1.93e-05	215	0.1775	0.362	0.00771	1449340	k__Bacteria	p__Firmicutes	c__Bacilli	o__Bacillales	f__Bacillaceae	g__Geobacillus	s__Geobacillus sp. WCH70
FICO_2	Geobacillus thermodenitrificans NG80 2	Geobacillus	1.65e-05	183	0.1482	0.3045	0.00974	1449340	k__Bacteria	p__Firmicutes	c__Bacilli	o__Bacillales	f__Bacillaceae	g__Geobacillus	s__Geobacillus thermodenitrificans
FICO_2	Latescibacteria bacterium JGI 0000059 A10	Latescibacteria	0.000139955	1556	0.0099	0.0102	0.00028	1449342	k__Bacteria	p__Candidatus Latescibacteria	c__Candidatus Latescibacteria_u_c	o__Candidatus Latescibacteria_u_o	f__Candidatus Latescibacteria_u_f	g__Candidatus Latescibacteria_u_g	s__Latescibacteria bacterium JGI 0000059-A10
FICO_2	Leucobacter salsicius M1 8	Leucobacter	0.019701	219032	0.6347	0.6526	0.07895	208596	k__Bacteria	p__Actinobacteria	c__Actinobacteria	o__Micrococcales	f__Microbacteriaceae	g__Leucobacter	s__Leucobacter salsicius
FICO_2	Luteimonas sp J29	Luteimonas	0.0154661	171949	0.5794	0.5979	0.10195	208596	k__Bacteria	p__Proteobacteria	c__Gammaproteobacteria	o__Xanthomonadales	f__Xanthomonadaceae	g__Luteimonas	s__Luteimonas sp. J29
FICO_2	Lysinibacillus sp BF 4	Lysinibacillus	0.00159276	17708	0.1157	0.1248	0.01253	208596	k__Bacteria	p__Firmicutes	c__Bacilli	o__Bacillales	f__Bacillaceae	g__Lysinibacillus	s__Lysinibacillus sp. BF-4
FICO_2	Methanobacterium sp MB1	Methanobacterium	0.00132652	14748	0.0987	0.1071	0.01682	208596	k__Archaea	p__Euryarchaeota	c__Methanobacteria	o__Methanobacteriales	f__Methanobacteriaceae	g__Methanobacterium	s__Methanobacterium sp. MB1
FICO_2	Mycobacterium hassiacum DSM 44199	Mycobacterium	0.000237367	2639	0.0693	0.1494	0.00629	333990	k__Bacteria	p__Actinobacteria	c__Actinobacteria	o__Corynebacteriales	f__Mycobacteriaceae	g__Mycobacterium	s__Mycobacterium hassiacum
FICO_2	Mycobacterium thermoresistibile ATCC 19527	Mycobacterium	0.000237367	2639	0.0693	0.1494	0.00629	333990	k__Bacteria	p__Actinobacteria	c__Actinobacteria	o__Corynebacteriales	f__Mycobacteriaceae	g__Mycobacterium	s__Mycobacterium thermoresistibile
FICO_2	Oligella ureolytica DSM 18253	Oligella	0.000526902	5858	0.1327	0.2191	0.01076	333990	k__Bacteria	p__Proteobacteria	c__Betaproteobacteria	o__Burkholderiales	f__Alcaligenaceae	g__Oligella	s__Oligella ureolytica
FICO_2	Paenibacillus sophorae S27	Paenibacillus	0.000118279	1315	0.0367	0.0657	0.00357	333990	k__Bacteria	p__Firmicutes	c__Bacilli	o__Bacillales	f__Paenibacillaceae	g__Paenibacillus	s__Paenibacillus sophorae
FICO_2	Paracoccus sp TRP	Paracoccus	3.53e-05	393	0.0115	0.0227	0.00171	333990	k__Bacteria	p__Proteobacteria	c__Alphaproteobacteria	o__Rhodobacterales	f__Rhodobacteraceae	g__Paracoccus	s__Paracoccus sp. TRP
FICO_2	Pseudomonas bauzanensis	Pseudomonas	3.53e-05	393	0.0115	0.0227	0.00171	333990	k__Bacteria	p__Proteobacteria	c__Gammaproteobacteria	o__Pseudomonadales	f__Pseudomonadaceae	g__Pseudomonas	s__Pseudomonas bauzanensis
FICO_2	Pseudomonas tuomuerensis strain JCM 14085	Pseudomonas	0.00074439	8276	0.1849	0.3649	0.00791	333990	k__Bacteria	p__Proteobacteria	c__Gammaproteobacteria	o__Pseudomonadales	f__Pseudomonadaceae	g__Pseudomonas	s__Pseudomonas flexibilis
FICO_2	Psychrobacter aquaticus CMS 56	Psychrobacter	0.000554425	6164	0.1467	0.3062	0.00965	333990	k__Bacteria	p__Proteobacteria	c__Gammaproteobacteria	o__Pseudomonadales	f__Moraxellaceae	g__Psychrobacter	s__Psychrobacter aquaticus
FICO_2	Psychrobacter arcticus 273 4	Psychrobacter	0.000181241	2015	0.0163	0.0173	0.00057	1266850	k__Bacteria	p__Proteobacteria	c__Gammaproteobacteria	o__Pseudomonadales	f__Moraxellaceae	g__Psychrobacter	s__Psychrobacter arcticus
FICO_2	Psychrobacter cryohalolentis K5	Psychrobacter	0.000138516	1540	0.0129	0.0139	0.00082	1266850	k__Bacteria	p__Proteobacteria	c__Gammaproteobacteria	o__Pseudomonadales	f__Moraxellaceae	g__Psychrobacter	s__Psychrobacter cryohalolentis
FICO_2	Psychrobacter phenylpyruvicus DSM 7000 NBRC 102152	Psychrobacter	0.00165644	18416	0.1101	0.1854	0.00998	1266850	k__Bacteria	p__Proteobacteria	c__Gammaproteobacteria	o__Pseudomonadales	f__Moraxellaceae	g__Psychrobacter	s__Psychrobacter phenylpyruvicus
FICO_2	Pusillimonas noertemannii BS8	Pusillimonas	0.000271186	3015	0.0247	0.0483	0.00237	1266850	k__Bacteria	p__Proteobacteria	c__Betaproteobacteria	o__Burkholderiales	f__Alcaligenaceae	g__Pusillimonas	s__Pusillimonas noertemannii
FICO_2	Saccharomonospora glauca K62	Saccharomonospora	0.000348539	3875	0.0074	0.0074	0.0008	1437824	k__Bacteria	p__Actinobacteria	c__Actinobacteria	o__Pseudonocardiales	f__Pseudonocardiaceae	g__Saccharomonospora	s__Saccharomonospora glauca
FICO_2	Saccharomonospora viridis	Saccharomonospora	0.000322185	3582	0.0075	0.0075	0.00125	1437824	k__Bacteria	p__Actinobacteria	c__Actinobacteria	o__Pseudonocardiales	f__Pseudonocardiaceae	g__Saccharomonospora	s__Saccharomonospora viridis
FICO_2	Saccharopolyspora rectivirgula	Saccharopolyspora	0.000187087	2080	0.0095	0.0095	0.00128	1437824	k__Bacteria	p__Actinobacteria	c__Actinobacteria	o__Pseudonocardiales	f__Pseudonocardiaceae	g__Saccharopolyspora	s__Saccharopolyspora rectivirgula
FICO_2	Serpens flexibilis strain ATCC 29606	Serpens	0.000187087	2080	0.0095	0.0095	0.00128	1437824	k__Bacteria	p__Proteobacteria	c__Gammaproteobacteria	o__Pseudomonadales	f__Pseudomonadaceae	g__Pseudomonas	s__Pseudomonas flexibilis
FICO_2	Sphaerobacter thermophilus DSM 20745	Sphaerobacter	0.00100937	11222	0.0723	0.0723	0.00553	451640	k__Bacteria	p__Chloroflexi	c__Thermomicrobia	o__Sphaerobacterales	f__Sphaerobacteraceae	g__Sphaerobacter	s__Sphaerobacter thermophilus
FICO_2	Streptococcus salivarius SK126	Streptococcus	0.00076076	8458	0.0564	0.0564	0.00632	451640	k__Bacteria	p__Firmicutes	c__Bacilli	o__Lactobacillales	f__Streptococcaceae	g__Streptococcus	s__Streptococcus salivarius
FICO_2	Symbiobacterium thermophilum IAM 14863	Symbiobacterium	0.000301678	3354	0.016	0.017	0.00049	158822	k__Bacteria	p__Firmicutes	c__Clostridia	o__Clostridiales	f__Symbiobacteriaceae	g__Symbiobacterium	s__Symbiobacterium thermophilum
FICO_2	Thermoactinomyces sp Gus2 1	Thermoactinomyces	0.000270377	3006	0.0145	0.0153	0.00091	158822	k__Bacteria	p__Firmicutes	c__Bacilli	o__Bacillales	f__Thermoactinomycetaceae	g__Thermoactinomyces	s__Thermoactinomyces sp. Gus2-1
FICO_2	Thermobifida fusca TM51	Thermobifida	0.000277752	3088	0.0126	0.0126	0.0004	1211115	k__Bacteria	p__Actinobacteria	c__Actinobacteria	o__Streptosporangiales	f__Nocardiopsaceae	g__Thermobifida	s__Thermobifida fusca
FICO_2	Thermocrispum agreste DSM 44070	Thermocrispum	0.000217579	2419	0.0104	0.0104	0.00051	1211115	k__Bacteria	p__Actinobacteria	c__Actinobacteria	o__Pseudonocardiales	f__Pseudonocardiaceae	g__Thermocrispum	s__Thermocrispum agreste
FICO_2	Thermocrispum municipale DSM 44069	Thermocrispum	2.85e-05	317	0.0831	0.0831	0.00196	1112246	k__Bacteria	p__Actinobacteria	c__Actinobacteria	o__Pseudonocardiales	f__Pseudonocardiaceae	g__Thermocrispum	s__Thermocrispum municipale
FICO_2	Ureibacillus thermosphaericus str Thermo BF	Ureibacillus	5.46e-05	607	0.0747	0.074	0.00358	1238236	k__Bacteria	p__Firmicutes	c__Bacilli	o__Bacillales	f__Planococcaceae	g__Ureibacillus	s__Ureibacillus thermosphaericus
GROC_1	Bacillus pumilus strain 7P	Bacillus	2.24e-05	440	0.0603	0.0603	0.00542	1238236	k__Bacteria	p__Firmicutes	c__Bacilli	o__Bacillales	f__Bacillaceae	g__Bacillus	s__Bacillus pumilus
GROC_1	Chlamydia psittaci 10 743 SC13	Chlamydia		1534	0.2053	0.205	0.00713	1238236	k__Bacteria	p__Chlamydiae	c__Chlamydiia	o__Chlamydiales	f__Chlamydiaceae	g__Chlamydia	s__Chlamydia psittaci
GROC_1	Lactobacillus casei Lc 10	Lactobacillus		1143	0.1589	0.1581	0.00942	1238236	k__Bacteria	p__Firmicutes	c__Bacilli	o__Lactobacillales	f__Lactobacillaceae	g__Lactobacillus	s__Lactobacillus casei
GROC_1	Lactobacillus curvatus CRL 705	Lactobacillus		2874	0.3152	0.315	0.01296	1238236	k__Bacteria	p__Firmicutes	c__Bacilli	o__Lactobacillales	f__Lactobacillaceae	g__Lactobacillus	s__Lactobacillus curvatus
GROC_1	Lactobacillus helveticus CNRZ32	Lactobacillus		2067	0.2695	0.2707	0.02209	1238236	k__Bacteria	p__Firmicutes	c__Bacilli	o__Lactobacillales	f__Lactobacillaceae	g__Lactobacillus	s__Lactobacillus helveticus
GROC_1	Lactobacillus plantarum 16	Lactobacillus		7198	0.4831	0.4828	0.01228	1238236	k__Bacteria	p__Firmicutes	c__Bacilli	o__Lactobacillales	f__Lactobacillaceae	g__Lactobacillus	s__Lactobacillus plantarum
GROC_1	Lactobacillus sakei subsp sakei 23K	Lactobacillus		5808	0.4417	0.441	0.01661	1238236	k__Bacteria	p__Firmicutes	c__Bacilli	o__Lactobacillales	f__Lactobacillaceae	g__Lactobacillus	s__Lactobacillus sakei
GROC_1	Lactococcus lactis subsp cremoris HP	Lactococcus		1794	0.0628	0.0628	0.00663	990721	k__Bacteria	p__Firmicutes	c__Bacilli	o__Lactobacillales	f__Streptococcaceae	g__Lactococcus	s__Lactococcus lactis
GROC_1	Leuconostoc carnosum JB16	Leuconostoc		1502	0.0613	0.0613	0.01161	990721	k__Bacteria	p__Firmicutes	c__Bacilli	o__Lactobacillales	f__Leuconostocaceae	g__Leuconostoc	s__Leuconostoc carnosum
GROC_1	Leuconostoc citreum KM20	Leuconostoc		1315	0.0192	0.0192	0.00385	990721	k__Bacteria	p__Firmicutes	c__Bacilli	o__Lactobacillales	f__Leuconostocaceae	g__Leuconostoc	s__Leuconostoc citreum
GROC_1	Leuconostoc gelidum KCTC 3527	Leuconostoc		1315	0.0192	0.0192	0.00385	990721	k__Bacteria	p__Firmicutes	c__Bacilli	o__Lactobacillales	f__Leuconostocaceae	g__Leuconostoc	s__Leuconostoc gelidum
GROC_1	Leuconostoc inhae KCTC 3774	Leuconostoc		1443	0.0659	0.0659	0.00661	990721	k__Bacteria	p__Firmicutes	c__Bacilli	o__Lactobacillales	f__Leuconostocaceae	g__Leuconostoc	s__Leuconostoc inhae
GROC_1	Leuconostoc kimchii IMSNU 11154	Leuconostoc		1115	0.0605	0.0605	0.00814	990721	k__Bacteria	p__Firmicutes	c__Bacilli	o__Lactobacillales	f__Leuconostocaceae	g__Leuconostoc	s__Leuconostoc kimchii
GROC_1	Leuconostoc sp C2	Leuconostoc		1027	0.0382	0.0382	0.00509	990721	k__Bacteria	p__Firmicutes	c__Bacilli	o__Lactobacillales	f__Leuconostocaceae	g__Leuconostoc	s__Leuconostoc sp. C2
GROC_1	Methylobacterium sp 285MFTsu5 1	Methylobacterium		1014	0.0431	0.0431	0.00856	990721	k__Bacteria	p__Proteobacteria	c__Alphaproteobacteria	o__Rhizobiales	f__Methylobacteriaceae	g__Methylobacterium	s__Methylobacterium sp. 285MFTsu5.1
GROC_1	Pantoea agglomerans 299R	Pantoea		222	0.0119	0.0119	0.0035	990721	k__Bacteria	p__Proteobacteria	c__Gammaproteobacteria	o__Enterobacterales	f__Erwiniaceae	g__Pantoea	s__Pantoea agglomerans
GROC_1	Pantoea sp aB	Pantoea		168	0.0117	0.0117	0.00355	990721	k__Bacteria	p__Proteobacteria	c__Gammaproteobacteria	o__Enterobacterales	f__Erwiniaceae	g__Pantoea	s__Pantoea sp. aB
GROC_1	Pantoea sp MBLJ3	Pantoea		204	0.0127	0.0127	0.00161	990721	k__Bacteria	p__Proteobacteria	c__Gammaproteobacteria	o__Enterobacterales	f__Erwiniaceae	g__Pantoea	s__Pantoea sp. MBLJ3
GROC_1	Pediococcus acidilactici D3	Pediococcus		204	0.0127	0.0127	0.00161	990721	k__Bacteria	p__Firmicutes	c__Bacilli	o__Lactobacillales	f__Lactobacillaceae	g__Pediococcus	s__Pediococcus acidilactici
GROC_1	Pseudomonas fluorescens SBW25	Pseudomonas		3837	0.0729	0.0729	0.00719	990721	k__Bacteria	p__Proteobacteria	c__Gammaproteobacteria	o__Pseudomonadales	f__Pseudomonadaceae	g__Pseudomonas	s__Pseudomonas fluorescens
GROC_1	Pseudomonas fragi B25	Pseudomonas		2993	0.0727	0.0727	0.00936	990721	k__Bacteria	p__Proteobacteria	c__Gammaproteobacteria	o__Pseudomonadales	f__Pseudomonadaceae	g__Pseudomonas	s__Pseudomonas fragi
GROC_1	Pseudomonas frederiksbergensis strain SI8	Pseudomonas		317	0.0153	0.0153	0.00282	990721	k__Bacteria	p__Proteobacteria	c__Gammaproteobacteria	o__Pseudomonadales	f__Pseudomonadaceae	g__Pseudomonas	s__Pseudomonas frederiksbergensis
GROC_1	Pseudomonas moraviensis R28 S	Pseudomonas		242	0.0125	0.0125	0.00292	990721	k__Bacteria	p__Proteobacteria	c__Gammaproteobacteria	o__Pseudomonadales	f__Pseudomonadaceae	g__Pseudomonas	s__Pseudomonas moraviensis
GROC_1	Pseudomonas oryzihabitans NBRC 102199	Pseudomonas		4157	0.0105	0.0118	0.00057	1816678	k__Bacteria	p__Proteobacteria	c__Gammaproteobacteria	o__Pseudomonadales	f__Pseudomonadaceae	g__Pseudomonas	s__Pseudomonas oryzihabitans
GROC_1	Pseudomonas psychrophila HA 4	Pseudomonas		3490	0.0094	0.0107	0.00067	1816678	k__Bacteria	p__Proteobacteria	c__Gammaproteobacteria	o__Pseudomonadales	f__Pseudomonadaceae	g__Pseudomonas	s__Pseudomonas psychrophila
GROC_1	Pseudomonas psychrotolerans L19	Pseudomonas		536	0.0106	0.0361	0.00222	1439319	k__Bacteria	p__Proteobacteria	c__Gammaproteobacteria	o__Pseudomonadales	f__Pseudomonadaceae	g__Pseudomonas	s__Pseudomonas psychrotolerans
GROC_1	Pseudomonas rhizosphaerae	Pseudomonas		587	0.011	0.0344	0.0036	1439319	k__Bacteria	p__Proteobacteria	c__Gammaproteobacteria	o__Pseudomonadales	f__Pseudomonadaceae	g__Pseudomonas	s__Pseudomonas rhizosphaerae
GROC_1	Pseudomonas simiae strain MEB105	Pseudomonas		1266	0.0117	0.0139	0.00041	1202534	k__Bacteria	p__Proteobacteria	c__Gammaproteobacteria	o__Pseudomonadales	f__Pseudomonadaceae	g__Pseudomonas	s__Pseudomonas simiae
GROC_1	Pseudomonas sp 2 922010	Pseudomonas		1485	0.0101	0.0101	0.00029	1540257	k__Bacteria	p__Proteobacteria	c__Gammaproteobacteria	o__Pseudomonadales	f__Pseudomonadaceae	g__Pseudomonas	s__Pseudomonas canadensis
GROC_1	Pseudomonas sp 313	Pseudomonas		2105	0.0125	0.0125	0.00068	428126	k__Bacteria	p__Proteobacteria	c__Gammaproteobacteria	o__Pseudomonadales	f__Pseudomonadaceae	g__Pseudomonas	s__Pseudomonas sp. 313
GROC_1	Pseudomonas sp Ag1	Pseudomonas		1527	0.0097	0.0097	0.00101	428126	k__Bacteria	p__Proteobacteria	c__Gammaproteobacteria	o__Pseudomonadales	f__Pseudomonadaceae	g__Pseudomonas	s__Pseudomonas sp. Ag1
GROC_1	Pseudomonas sp CBZ 4	Pseudomonas		3979	0.0346	0.0217	0.00176	865861	k__Bacteria	p__Proteobacteria	c__Gammaproteobacteria	o__Pseudomonadales	f__Pseudomonadaceae	g__Pseudomonas	s__Pseudomonas sp. CBZ-4
GROC_1	Pseudomonas sp CF149	Pseudomonas		3979	0.0346	0.0217	0.00176	865861	k__Bacteria	p__Proteobacteria	c__Gammaproteobacteria	o__Pseudomonadales	f__Pseudomonadaceae	g__Pseudomonas	s__Pseudomonas sp. CF149
GROC_1	Pseudomonas sp CF150	Pseudomonas		3195	0.039	0.0349	0.00342	865861	k__Bacteria	p__Proteobacteria	c__Gammaproteobacteria	o__Pseudomonadales	f__Pseudomonadaceae	g__Pseudomonas	s__Pseudomonas sp. CF150
GROC_1	Pseudomonas sp CFT9	Pseudomonas		2466	0.0358	0.0297	0.00448	865861	k__Bacteria	p__Proteobacteria	c__Gammaproteobacteria	o__Pseudomonadales	f__Pseudomonadaceae	g__Pseudomonas	s__Pseudomonas sp. CFT9
GROC_1	Pseudomonas sp Eur1 9 41	Pseudomonas		3799	0.0487	0.0316	0.00116	865861	k__Bacteria	p__Proteobacteria	c__Gammaproteobacteria	o__Pseudomonadales	f__Pseudomonadaceae	g__Pseudomonas	s__Pseudomonas sp. Eur1 9.41
GROC_1	Pseudomonas sp LAMO17WK12 I2	Pseudomonas		2736	0.0428	0.0251	0.00139	865861	k__Bacteria	p__Proteobacteria	c__Gammaproteobacteria	o__Pseudomonadales	f__Pseudomonadaceae	g__Pseudomonas	s__Pseudomonas sp. LAMO17WK12:I2
GROC_1	Pseudomonas sp Lz4W	Pseudomonas		2609	0.0152	0.0157	0.001	445975	k__Bacteria	p__Proteobacteria	c__Gammaproteobacteria	o__Pseudomonadales	f__Pseudomonadaceae	g__Pseudomonas	s__Pseudomonas sp. Lz4W
GROC_1	Pseudomonas sp MOIL14HWK12 I2	Pseudomonas		2010	0.0118	0.0121	0.00113	445975	k__Bacteria	p__Proteobacteria	c__Gammaproteobacteria	o__Pseudomonadales	f__Pseudomonadaceae	g__Pseudomonas	s__Pseudomonas sp. MOIL14HWK12:I2
GROC_1	Pseudomonas sp PTA1	Pseudomonas		2390	0.0109	0.018	0.00068	1457173	k__Bacteria	p__Proteobacteria	c__Gammaproteobacteria	o__Pseudomonadales	f__Pseudomonadaceae	g__Pseudomonas	s__Pseudomonas sp. PTA1
GROC_1	Pseudomonas sp R62	Pseudomonas		2800	0.0136	0.0217	0.00054	1219031	k__Bacteria	p__Proteobacteria	c__Gammaproteobacteria	o__Pseudomonadales	f__Pseudomonadaceae	g__Pseudomonas	s__Pseudomonas sp. R62
GROC_1	Pseudomonas sp RIT357	Pseudomonas		40	0.0177	0.0132	0.00032	285	k__Bacteria	p__Proteobacteria	c__Gammaproteobacteria	o__Pseudomonadales	f__Pseudomonadaceae	g__Pseudomonas	s__Pseudomonas sp. RIT357
GROC_1	Pseudomonas sp WCS374	Pseudomonas		4096	0.0212	0.0216	0.00146	649754	k__Bacteria	p__Proteobacteria	c__Gammaproteobacteria	o__Pseudomonadales	f__Pseudomonadaceae	g__Pseudomonas	s__Pseudomonas sp. WCS374
GROC_1	Pseudomonas syringae pv maculicola str ES4326	Pseudomonas		3672	0.0191	0.0195	0.00198	649754	k__Bacteria	p__Proteobacteria	c__Gammaproteobacteria	o__Pseudomonadales	f__Pseudomonadaceae	g__Pseudomonas	s__Pseudomonas syringae group genomosp. 3
GROC_1	Pseudomonas veronii 1YdBTEX2	Pseudomonas		3406	0.0127	0.0127	0.00086	196164	k__Bacteria	p__Proteobacteria	c__Gammaproteobacteria	o__Pseudomonadales	f__Pseudomonadaceae	g__Pseudomonas	s__Pseudomonas veronii
GROC_1	Pseudomonas viridiflava strain LMCA8	Pseudomonas		3068	0.0115	0.0115	0.00118	196164	k__Bacteria	p__Proteobacteria	c__Gammaproteobacteria	o__Pseudomonadales	f__Pseudomonadaceae	g__Pseudomonas	s__Pseudomonas viridiflava
GROC_1	Sphingomonas taxi	Sphingomonas		3219	0.0181	0.0181	0.00056	1287475	k__Bacteria	p__Proteobacteria	c__Alphaproteobacteria	o__Sphingomonadales	f__Sphingomonadaceae	g__Sphingomonas	s__Sphingomonas taxi
GROC_1	Staphylococcus aureus subsp aureus strain MV8	Staphylococcus		2416	0.0138	0.0138	0.00066	1287475	k__Bacteria	p__Firmicutes	c__Bacilli	o__Bacillales	f__Staphylococcaceae	g__Staphylococcus	s__Staphylococcus aureus
GROC_1	Streptococcus thermophilus ND03	Streptococcus		83	0.0325	0.0592	0.00423	1718	k__Bacteria	p__Firmicutes	c__Bacilli	o__Lactobacillales	f__Streptococcaceae	g__Streptococcus	s__Streptococcus thermophilus
GROC_1	Xanthomonas campestris pv campestris str ATCC 33913	Xanthomonas		74	0.0261	0.0546	0.0059	1718	k__Bacteria	p__Proteobacteria	c__Gammaproteobacteria	o__Xanthomonadales	f__Xanthomonadaceae	g__Xanthomonas	s__Xanthomonas campestris
GROC_1	Xanthomonas fragariae LMG 25863	Xanthomonas		681	0.0156	0.1031	0.00386	1718	k__Bacteria	p__Proteobacteria	c__Gammaproteobacteria	o__Xanthomonadales	f__Xanthomonadaceae	g__Xanthomonas	s__Xanthomonas fragariae
GROC_2	Chlamydia psittaci 10 743 SC13	Chlamydia		608	0.0142	0.0919	0.00547	1718	k__Bacteria	p__Chlamydiae	c__Chlamydiia	o__Chlamydiales	f__Chlamydiaceae	g__Chlamydia	s__Chlamydia psittaci
GROC_2	Lactobacillus casei Lc 10	Lactobacillus		1427	0.0114	0.0204	0.00034	566549	k__Bacteria	p__Firmicutes	c__Bacilli	o__Lactobacillales	f__Lactobacillaceae	g__Lactobacillus	s__Lactobacillus casei
GROC_2	Lactobacillus curvatus CRL 705	Lactobacillus		1671	0.0133	0.0258	0.00093	566549	k__Bacteria	p__Firmicutes	c__Bacilli	o__Lactobacillales	f__Lactobacillaceae	g__Lactobacillus	s__Lactobacillus curvatus
GROC_2	Lactobacillus helveticus CNRZ32	Lactobacillus		3891	0.0208	0.0209	0.00136	863239	k__Bacteria	p__Firmicutes	c__Bacilli	o__Lactobacillales	f__Lactobacillaceae	g__Lactobacillus	s__Lactobacillus helveticus
GROC_2	Lactobacillus plantarum 16	Lactobacillus		3891	0.0208	0.0209	0.00136	863239	k__Bacteria	p__Firmicutes	c__Bacilli	o__Lactobacillales	f__Lactobacillaceae	g__Lactobacillus	s__Lactobacillus plantarum
GROC_2	Lactobacillus rhamnosus Lc 705	Lactobacillus		6041	0.0311	0.0319	0.00108	863239	k__Bacteria	p__Firmicutes	c__Bacilli	o__Lactobacillales	f__Lactobacillaceae	g__Lactobacillus	s__Lactobacillus rhamnosus
GROC_2	Lactobacillus sakei subsp sakei 23K	Lactobacillus		4886	0.0255	0.0261	0.00137	863239	k__Bacteria	p__Firmicutes	c__Bacilli	o__Lactobacillales	f__Lactobacillaceae	g__Lactobacillus	s__Lactobacillus sakei
GROC_2	Lactococcus lactis subsp cremoris HP	Lactococcus		3697	0.017	0.0171	0.0006	1217418	k__Bacteria	p__Firmicutes	c__Bacilli	o__Lactobacillales	f__Streptococcaceae	g__Lactococcus	s__Lactococcus lactis
GROC_2	Leuconostoc carnosum JB16	Leuconostoc		2878	0.0135	0.0136	0.00084	1217418	k__Bacteria	p__Firmicutes	c__Bacilli	o__Lactobacillales	f__Leuconostocaceae	g__Leuconostoc	s__Leuconostoc carnosum
GROC_2	Leuconostoc gelidum KCTC 3527	Leuconostoc		407	0.0429	0.0411	0.00198	1239293	k__Bacteria	p__Firmicutes	c__Bacilli	o__Lactobacillales	f__Leuconostocaceae	g__Leuconostoc	s__Leuconostoc gelidum
GROC_2	Leuconostoc inhae KCTC 3774	Leuconostoc		407	0.0429	0.0411	0.00198	1239293	k__Bacteria	p__Firmicutes	c__Bacilli	o__Lactobacillales	f__Leuconostocaceae	g__Leuconostoc	s__Leuconostoc inhae
GROC_2	Leuconostoc kimchii IMSNU 11154	Leuconostoc		159	0.0172	0.0172	0.00148	1239293	k__Bacteria	p__Firmicutes	c__Bacilli	o__Lactobacillales	f__Leuconostocaceae	g__Leuconostoc	s__Leuconostoc kimchii
GROC_2	Leuconostoc sp C2	Leuconostoc		131	0.0151	0.0149	0.00128	1239293	k__Bacteria	p__Firmicutes	c__Bacilli	o__Lactobacillales	f__Leuconostocaceae	g__Leuconostoc	s__Leuconostoc sp. C2
GROC_2	Methylobacterium sp 285MFTsu5 1	Methylobacterium		131	0.0151	0.0149	0.00128	1239293	k__Bacteria	p__Proteobacteria	c__Alphaproteobacteria	o__Rhizobiales	f__Methylobacteriaceae	g__Methylobacterium	s__Methylobacterium sp. 285MFTsu5.1
GROC_2	Pantoea agglomerans 299R	Pantoea		381	0.0429	0.0429	0.00099	1239293	k__Bacteria	p__Proteobacteria	c__Gammaproteobacteria	o__Enterobacterales	f__Erwiniaceae	g__Pantoea	s__Pantoea agglomerans
GROC_2	Pantoea sp MBLJ3	Pantoea		233	0.0256	0.0256	0.00087	1239293	k__Bacteria	p__Proteobacteria	c__Gammaproteobacteria	o__Enterobacterales	f__Erwiniaceae	g__Pantoea	s__Pantoea sp. MBLJ3
GROC_2	Pediococcus acidilactici D3	Pediococcus		144	0.0169	0.016	0.00164	1239293	k__Bacteria	p__Firmicutes	c__Bacilli	o__Lactobacillales	f__Lactobacillaceae	g__Pediococcus	s__Pediococcus acidilactici
GROC_2	Pseudomonas fluorescens strain AU6308	Pseudomonas		17789	0.0809	0.0809	0.00628	997346	k__Bacteria	p__Proteobacteria	c__Gammaproteobacteria	o__Pseudomonadales	f__Pseudomonadaceae	g__Pseudomonas	s__Pseudomonas fluorescens
GROC_2	Pseudomonas fragi B25	Pseudomonas		17789	0.0809	0.0809	0.00628	997346	k__Bacteria	p__Proteobacteria	c__Gammaproteobacteria	o__Pseudomonadales	f__Pseudomonadaceae	g__Pseudomonas	s__Pseudomonas fragi
GROC_2	Pseudomonas frederiksbergensis strain SI8	Pseudomonas		3114	0.0142	0.0142	0.00119	997346	k__Bacteria	p__Proteobacteria	c__Gammaproteobacteria	o__Pseudomonadales	f__Pseudomonadaceae	g__Pseudomonas	s__Pseudomonas frederiksbergensis
GROC_2	Pseudomonas moraviensis R28 S	Pseudomonas		3059	0.014	0.014	0.00189	997346	k__Bacteria	p__Proteobacteria	c__Gammaproteobacteria	o__Pseudomonadales	f__Pseudomonadaceae	g__Pseudomonas	s__Pseudomonas moraviensis
GROC_2	Pseudomonas oryzihabitans NBRC 102199	Pseudomonas		3434	0.0169	0.0169	0.00503	997346	k__Bacteria	p__Proteobacteria	c__Gammaproteobacteria	o__Pseudomonadales	f__Pseudomonadaceae	g__Pseudomonas	s__Pseudomonas oryzihabitans
GROC_2	Pseudomonas psychrophila HA 4	Pseudomonas		2887	0.0144	0.0144	0.00514	997346	k__Bacteria	p__Proteobacteria	c__Gammaproteobacteria	o__Pseudomonadales	f__Pseudomonadaceae	g__Pseudomonas	s__Pseudomonas psychrophila
GROC_2	Pseudomonas rhizosphaerae	Pseudomonas		4887	0.0229	0.0229	0.00075	997346	k__Bacteria	p__Proteobacteria	c__Gammaproteobacteria	o__Pseudomonadales	f__Pseudomonadaceae	g__Pseudomonas	s__Pseudomonas rhizosphaerae
GROC_2	Pseudomonas simiae strain 2 36	Pseudomonas		4121	0.0197	0.0197	0.00101	997346	k__Bacteria	p__Proteobacteria	c__Gammaproteobacteria	o__Pseudomonadales	f__Pseudomonadaceae	g__Pseudomonas	s__Pseudomonas simiae
GROC_2	Pseudomonas sp CF149	Pseudomonas		5197	0.0252	0.0252	0.00437	997346	k__Bacteria	p__Proteobacteria	c__Gammaproteobacteria	o__Pseudomonadales	f__Pseudomonadaceae	g__Pseudomonas	s__Pseudomonas sp. CF149
GROC_2	Pseudomonas syringae pv maculicola str ES4326	Pseudomonas		4740	0.0232	0.0232	0.0055	997346	k__Bacteria	p__Proteobacteria	c__Gammaproteobacteria	o__Pseudomonadales	f__Pseudomonadaceae	g__Pseudomonas	s__Pseudomonas syringae group genomosp. 3
GROC_2	Pseudomonas viridiflava strain LMCA8	Pseudomonas		3599	0.0178	0.0179	0.00056	525146	k__Bacteria	p__Proteobacteria	c__Gammaproteobacteria	o__Pseudomonadales	f__Pseudomonadaceae	g__Pseudomonas	s__Pseudomonas viridiflava
GROC_2	Sphingomonas taxi	Sphingomonas		2761	0.0138	0.0139	0.00068	525146	k__Bacteria	p__Proteobacteria	c__Alphaproteobacteria	o__Sphingomonadales	f__Sphingomonadaceae	g__Sphingomonas	s__Sphingomonas taxi
GROC_2	Staphylococcus aureus subsp aureus strain MV8	Staphylococcus		7202	0.036	0.036	0.00138	411464	k__Bacteria	p__Firmicutes	c__Bacilli	o__Bacillales	f__Staphylococcaceae	g__Staphylococcus	s__Staphylococcus aureus
GROC_2	Streptococcus thermophilus ND03	Streptococcus		5507	0.0283	0.0283	0.00189	411464	k__Bacteria	p__Firmicutes	c__Bacilli	o__Lactobacillales	f__Streptococcaceae	g__Streptococcus	s__Streptococcus thermophilus
GROC_2	Xanthomonas campestris pv campestris str B100	Xanthomonas		5625	0.0167	0.019	0.00061	46914	k__Bacteria	p__Proteobacteria	c__Gammaproteobacteria	o__Xanthomonadales	f__Xanthomonadaceae	g__Xanthomonas	s__Xanthomonas campestris
GROC_2	Xanthomonas fragariae LMG 25863	Xanthomonas		4667	0.0149	0.017	0.00084	46914	k__Bacteria	p__Proteobacteria	c__Gammaproteobacteria	o__Xanthomonadales	f__Xanthomonadaceae	g__Xanthomonas	s__Xanthomonas fragariae
HOSP_1	Arthrobacter sp A3	Arthrobacter		3975	0.0114	0.0129	0.00179	1502724	k__Bacteria	p__Actinobacteria	c__Actinobacteria	o__Micrococcales	f__Micrococcaceae	g__Arthrobacter	s__Arthrobacter sp. A3
HOSP_1	Brochothrix thermosphacta DSM 20171 FSL F6 1036	Brochothrix		3975	0.0114	0.0129	0.00179	1502724	k__Bacteria	p__Firmicutes	c__Bacilli	o__Bacillales	f__Listeriaceae	g__Brochothrix	s__Brochothrix thermosphacta
HOSP_1	Burkholderiales Order 15 6136 Node 25777	Burkholderiales		8469	0.0209	0.023	0.00083	1502724	k__Bacteria	p__Proteobacteria	c__Betaproteobacteria	o__Burkholderiales	f__Oxalobacteraceae	g__Oxalobacteraceae_u_g	s__Oxalobacteraceae_u_s
HOSP_1	Cedecea neteri strain SSMD04	Cedecea		6770	0.0183	0.0204	0.00111	1502724	k__Bacteria	p__Proteobacteria	c__Gammaproteobacteria	o__Enterobacterales	f__Enterobacteriaceae	g__Cedecea	s__Cedecea neteri
HOSP_1	Duganella zoogloeoides ATCC 25935	Duganella		1706	0.0135	0.0135	0.00031	592028	k__Bacteria	p__Proteobacteria	c__Betaproteobacteria	o__Burkholderiales	f__Oxalobacteraceae	g__Duganella	s__Duganella zoogloeoides
HOSP_1	Escherichia coli strain blood 2011 0167	Escherichia		2283	0.0177	0.0177	0.00094	592028	k__Bacteria	p__Proteobacteria	c__Gammaproteobacteria	o__Enterobacterales	f__Enterobacteriaceae	g__Escherichia	s__Escherichia coli
HOSP_1	Ewingella americana ATCC 33852	Ewingella		2622	0.0177	0.0181	0.00119	411462	k__Bacteria	p__Proteobacteria	c__Gammaproteobacteria	o__Enterobacterales	f__Yersiniaceae	g__Ewingella	s__Ewingella americana
HOSP_1	Flavobacterium hibernum strain DSM 12611	Flavobacterium		2148	0.015	0.0151	0.00145	411462	k__Bacteria	p__Bacteroidetes	c__Flavobacteriia	o__Flavobacteriales	f__Flavobacteriaceae	g__Flavobacterium	s__Flavobacterium hibernum
HOSP_1	Flavobacterium johnsoniae UW101	Flavobacterium		8480	0.0389	0.042	0.00134	1261617	k__Bacteria	p__Bacteroidetes	c__Flavobacteriia	o__Flavobacteriales	f__Flavobacteriaceae	g__Flavobacterium	s__Flavobacterium johnsoniae
HOSP_1	Flavobacterium reichenbachii	Flavobacterium		6781	0.032	0.0346	0.00225	1261617	k__Bacteria	p__Bacteroidetes	c__Flavobacteriia	o__Flavobacteriales	f__Flavobacteriaceae	g__Flavobacterium	s__Flavobacterium reichenbachii
HOSP_1	Flavobacterium sp Fl	Flavobacterium		17790	0.0815	0.0821	0.00251	1261617	k__Bacteria	p__Bacteroidetes	c__Flavobacteriia	o__Flavobacteriales	f__Flavobacteriaceae	g__Flavobacterium	s__Flavobacterium sp. Fl
HOSP_1	Flavobacterium sp KJJ	Flavobacterium		18082	0.0819	0.0826	0.00561	1261617	k__Bacteria	p__Bacteroidetes	c__Flavobacteriia	o__Flavobacteriales	f__Flavobacteriaceae	g__Flavobacterium	s__Flavobacterium sp. KJJ
HOSP_1	Flavobacterium sp MEB061	Flavobacterium		2399	0.0122	0.0125	0.00102	1121485	k__Bacteria	p__Bacteroidetes	c__Flavobacteriia	o__Flavobacteriales	f__Flavobacteriaceae	g__Flavobacterium	s__Flavobacterium sp. MEB061
HOSP_1	Flavobacterium sp URHB0058	Flavobacterium		2177	0.011	0.0113	0.00146	1121485	k__Bacteria	p__Bacteroidetes	c__Flavobacteriia	o__Flavobacteriales	f__Flavobacteriaceae	g__Flavobacterium	s__Flavobacterium sp. URHB0058
HOSP_1	Janthinobacterium lividum strain RIT308	Janthinobacterium		6111	0.0344	0.0349	0.00533	172045	k__Bacteria	p__Proteobacteria	c__Betaproteobacteria	o__Burkholderiales	f__Oxalobacteraceae	g__Janthinobacterium	s__Janthinobacterium lividum
HOSP_1	Janthinobacterium sp RA13	Janthinobacterium		6111	0.0344	0.0349	0.00533	172045	k__Bacteria	p__Proteobacteria	c__Betaproteobacteria	o__Burkholderiales	f__Oxalobacteraceae	g__Janthinobacterium	s__Janthinobacterium sp. RA13
HOSP_1	Mycetocola saprophilus strain NRRL B 24119	Mycetocola		12756	0.0306	0.0409	0.00135	343874	k__Bacteria	p__Actinobacteria	c__Actinobacteria	o__Micrococcales	f__Microbacteriaceae	g__Mycetocola	s__Mycetocola saprophilus
HOSP_1	Pseudomonas agarici NCPPB 2289	Pseudomonas		10393	0.0272	0.0369	0.00182	343874	k__Bacteria	p__Proteobacteria	c__Gammaproteobacteria	o__Pseudomonadales	f__Pseudomonadaceae	g__Pseudomonas	s__Pseudomonas agarici
HOSP_1	Pseudomonas chlororaphis strain EA105	Pseudomonas		7268	0.0377	0.0627	0.00131	553217	k__Bacteria	p__Proteobacteria	c__Gammaproteobacteria	o__Pseudomonadales	f__Pseudomonadaceae	g__Pseudomonas	s__Pseudomonas chlororaphis
HOSP_1	Pseudomonas extremaustralis 14 3 substr 14 3b	Pseudomonas		6220	0.034	0.058	0.0019	553217	k__Bacteria	p__Proteobacteria	c__Gammaproteobacteria	o__Pseudomonadales	f__Pseudomonadaceae	g__Pseudomonas	s__Pseudomonas extremaustralis
HOSP_1	Pseudomonas fluorescens NZ052	Pseudomonas		2500	0.0088	0.0091	0.00051	1118060	k__Bacteria	p__Proteobacteria	c__Gammaproteobacteria	o__Pseudomonadales	f__Pseudomonadaceae	g__Pseudomonas	s__Pseudomonas fluorescens
HOSP_1	Pseudomonas fragi B25	Pseudomonas		24	0.0139	0.0139	0.00021	1903411	k__Bacteria	p__Proteobacteria	c__Gammaproteobacteria	o__Pseudomonadales	f__Pseudomonadaceae	g__Pseudomonas	s__Pseudomonas fragi
HOSP_1	Pseudomonas frederiksbergensis strain SI8	Pseudomonas		21	0.0139	0.0139	0.00027	1903411	k__Bacteria	p__Proteobacteria	c__Gammaproteobacteria	o__Pseudomonadales	f__Pseudomonadaceae	g__Pseudomonas	s__Pseudomonas frederiksbergensis
HOSP_1	Pseudomonas gingeri NCPPB 3146	Pseudomonas		13	0.0106	0.0106	0.00117	1903411	k__Bacteria	p__Proteobacteria	c__Gammaproteobacteria	o__Pseudomonadales	f__Pseudomonadaceae	g__Pseudomonas	s__Pseudomonas gingeri
HOSP_1	Pseudomonas mandelii JR 1	Pseudomonas		1288	0.0081	0.0088	0.00096	160674	k__Bacteria	p__Proteobacteria	c__Gammaproteobacteria	o__Pseudomonadales	f__Pseudomonadaceae	g__Pseudomonas	s__Pseudomonas mandelii
HOSP_1	Pseudomonas moraviensis R28 S	Pseudomonas		1163	0.0073	0.0078	0.00174	160674	k__Bacteria	p__Proteobacteria	c__Gammaproteobacteria	o__Pseudomonadales	f__Pseudomonadaceae	g__Pseudomonas	s__Pseudomonas moraviensis
HOSP_1	Pseudomonas poae RE*1 1 14	Pseudomonas		25	0.053	0.053	0.00056	91347	k__Bacteria	p__Proteobacteria	c__Gammaproteobacteria	o__Pseudomonadales	f__Pseudomonadaceae	g__Pseudomonas	s__Pseudomonas poae
HOSP_1	Pseudomonas putida strain MC4 5222	Pseudomonas		22	0.0466	0.0466	0.00114	91347	k__Bacteria	p__Proteobacteria	c__Gammaproteobacteria	o__Pseudomonadales	f__Pseudomonadaceae	g__Pseudomonas	s__Pseudomonas putida
HOSP_1	Pseudomonas rhodesiae strain FF9	Pseudomonas		554	0.0076	0.0076	0.00128	543	k__Bacteria	p__Proteobacteria	c__Gammaproteobacteria	o__Pseudomonadales	f__Pseudomonadaceae	g__Pseudomonas	s__Pseudomonas rhodesiae
HOSP_1	Pseudomonas simiae strain MEB105	Pseudomonas		20	0.0173	0.0173	0.00092	543	k__Bacteria	p__Proteobacteria	c__Gammaproteobacteria	o__Pseudomonadales	f__Pseudomonadaceae	g__Pseudomonas	s__Pseudomonas simiae
HOSP_1	Pseudomonas sp 11 12A	Pseudomonas		117132	0.3556	0.3557	0.03399	1121864	k__Bacteria	p__Proteobacteria	c__Gammaproteobacteria	o__Pseudomonadales	f__Pseudomonadaceae	g__Pseudomonas	s__Pseudomonas sp. 11/12A
HOSP_1	Pseudomonas sp 2 1 26	Pseudomonas		93379	0.3231	0.3232	0.05824	1121864	k__Bacteria	p__Proteobacteria	c__Gammaproteobacteria	o__Pseudomonadales	f__Pseudomonadaceae	g__Pseudomonas	s__Pseudomonas sp. 2_1_26
HOSP_1	Pseudomonas sp 2 922010	Pseudomonas		127352	0.4453	0.4454	0.0261	1121864	k__Bacteria	p__Proteobacteria	c__Gammaproteobacteria	o__Pseudomonadales	f__Pseudomonadaceae	g__Pseudomonas	s__Pseudomonas canadensis
HOSP_1	Pseudomonas sp Ag1	Pseudomonas		104045	0.4042	0.4043	0.04073	1121864	k__Bacteria	p__Proteobacteria	c__Gammaproteobacteria	o__Pseudomonadales	f__Pseudomonadaceae	g__Pseudomonas	s__Pseudomonas sp. Ag1
HOSP_1	Pseudomonas sp BRG 100	Pseudomonas		6056	0.0425	0.0426	0.00301	1121864	k__Bacteria	p__Proteobacteria	c__Gammaproteobacteria	o__Pseudomonadales	f__Pseudomonadaceae	g__Pseudomonas	s__Pseudomonas sp. BRG-100
HOSP_1	Pseudomonas sp CBZ 4	Pseudomonas		4876	0.0354	0.0354	0.00369	1121864	k__Bacteria	p__Proteobacteria	c__Gammaproteobacteria	o__Pseudomonadales	f__Pseudomonadaceae	g__Pseudomonas	s__Pseudomonas sp. CBZ-4
HOSP_1	Pseudomonas sp CF150	Pseudomonas		114	0.0212	0.0177	0.00018	657310	k__Bacteria	p__Proteobacteria	c__Gammaproteobacteria	o__Pseudomonadales	f__Pseudomonadaceae	g__Pseudomonas	s__Pseudomonas sp. CF150
HOSP_1	Pseudomonas sp CFT9	Pseudomonas		85	0.0192	0.016	0.00024	657310	k__Bacteria	p__Proteobacteria	c__Gammaproteobacteria	o__Pseudomonadales	f__Pseudomonadaceae	g__Pseudomonas	s__Pseudomonas sp. CFT9
HOSP_1	Pseudomonas sp CHM02	Pseudomonas		505	0.0204	0.0179	0.00088	658657	k__Bacteria	p__Proteobacteria	c__Gammaproteobacteria	o__Pseudomonadales	f__Pseudomonadaceae	g__Pseudomonas	s__Pseudomonas sp. CHM02
HOSP_1	Pseudomonas sp Eur1 9 41	Pseudomonas		74	0.0794	0.025	0.00048	562	k__Bacteria	p__Proteobacteria	c__Gammaproteobacteria	o__Pseudomonadales	f__Pseudomonadaceae	g__Pseudomonas	s__Pseudomonas sp. Eur1 9.41
HOSP_1	Pseudomonas sp FH1	Pseudomonas		207	0.1206	0.038	0.00188	562	k__Bacteria	p__Proteobacteria	c__Gammaproteobacteria	o__Pseudomonadales	f__Pseudomonadaceae	g__Pseudomonas	s__Pseudomonas sp. FH1
HOSP_1	Pseudomonas sp FH4	Pseudomonas		125	0.0936	0.0295	0.00189	562	k__Bacteria	p__Proteobacteria	c__Gammaproteobacteria	o__Pseudomonadales	f__Pseudomonadaceae	g__Pseudomonas	s__Pseudomonas sp. FH4
HOSP_1	Pseudomonas sp G52012	Pseudomonas		103	0.0965	0.0304	0.00254	562	k__Bacteria	p__Proteobacteria	c__Gammaproteobacteria	o__Pseudomonadales	f__Pseudomonadaceae	g__Pseudomonas	s__Pseudomonas sp. G5
HOSP_1	Pseudomonas sp GM16	Pseudomonas		103	0.0965	0.0304	0.00254	562	k__Bacteria	p__Proteobacteria	c__Gammaproteobacteria	o__Pseudomonadales	f__Pseudomonadaceae	g__Pseudomonas	s__Pseudomonas sp. GM16
HOSP_1	Pseudomonas sp GM412012	Pseudomonas		6702	0.0098	0.0098	0.00085	562	k__Bacteria	p__Proteobacteria	c__Gammaproteobacteria	o__Pseudomonadales	f__Pseudomonadaceae	g__Pseudomonas	s__Pseudomonas sp. GM41
HOSP_1	Pseudomonas sp GM60	Pseudomonas		427	0.0811	0.0579	0.0041	562	k__Bacteria	p__Proteobacteria	c__Gammaproteobacteria	o__Pseudomonadales	f__Pseudomonadaceae	g__Pseudomonas	s__Pseudomonas sp. GM60
HOSP_1	Pseudomonas sp GM67	Pseudomonas		313	0.0656	0.0468	0.00636	562	k__Bacteria	p__Proteobacteria	c__Gammaproteobacteria	o__Pseudomonadales	f__Pseudomonadaceae	g__Pseudomonas	s__Pseudomonas sp. GM67
HOSP_1	Pseudomonas sp GM74	Pseudomonas		4735	0.0113	0.0113	0.00042	663278	k__Bacteria	p__Proteobacteria	c__Gammaproteobacteria	o__Pseudomonadales	f__Pseudomonadaceae	g__Pseudomonas	s__Pseudomonas sp. GM74
HOSP_1	Pseudomonas sp GM78	Pseudomonas		3797	0.0103	0.0103	0.00058	663278	k__Bacteria	p__Proteobacteria	c__Gammaproteobacteria	o__Pseudomonadales	f__Pseudomonadaceae	g__Pseudomonas	s__Pseudomonas sp. GM78
HOSP_1	Pseudomonas sp GM80	Pseudomonas		4177	0.0125	0.0125	0.00076	1519438	k__Bacteria	p__Proteobacteria	c__Gammaproteobacteria	o__Pseudomonadales	f__Pseudomonadaceae	g__Pseudomonas	s__Pseudomonas sp. GM80
HOSP_1	Pseudomonas sp LAMO17WK12 I2	Pseudomonas		3260	0.011	0.011	0.00127	1519438	k__Bacteria	p__Proteobacteria	c__Gammaproteobacteria	o__Pseudomonadales	f__Pseudomonadaceae	g__Pseudomonas	s__Pseudomonas sp. LAMO17WK12:I2
HOSP_1	Pseudomonas sp PAMC 25886	Pseudomonas		4641	0.0193	0.0193	0.00071	1519438	k__Bacteria	p__Proteobacteria	c__Gammaproteobacteria	o__Pseudomonadales	f__Pseudomonadaceae	g__Pseudomonas	s__Pseudomonas sp. PAMC 25886
HOSP_1	Pseudomonas sp PAMC 26793	Pseudomonas		3589	0.0153	0.0153	0.00099	1519438	k__Bacteria	p__Proteobacteria	c__Gammaproteobacteria	o__Pseudomonadales	f__Pseudomonadaceae	g__Pseudomonas	s__Pseudomonas sp. PAMC 26793
HOSP_1	Pseudomonas sp PTA1	Pseudomonas		690676	0.7767	0.7781	0.05699	910964	k__Bacteria	p__Proteobacteria	c__Gammaproteobacteria	o__Pseudomonadales	f__Pseudomonadaceae	g__Pseudomonas	s__Pseudomonas sp. PTA1
HOSP_1	Pseudomonas sp R4	Pseudomonas		585617	0.7518	0.7533	0.10672	910964	k__Bacteria	p__Proteobacteria	c__Gammaproteobacteria	o__Pseudomonadales	f__Pseudomonadaceae	g__Pseudomonas	s__Pseudomonas veronii
HOSP_1	Pseudomonas sp R62	Pseudomonas		1905	0.0241	0.0337	0.00142	649755	k__Bacteria	p__Proteobacteria	c__Gammaproteobacteria	o__Pseudomonadales	f__Pseudomonadaceae	g__Pseudomonas	s__Pseudomonas sp. R62
HOSP_1	Pseudomonas sp R81	Pseudomonas		1624	0.0209	0.0297	0.00232	649755	k__Bacteria	p__Proteobacteria	c__Gammaproteobacteria	o__Pseudomonadales	f__Pseudomonadaceae	g__Pseudomonas	s__Pseudomonas sp. R81
HOSP_1	Pseudomonas sp RIT357	Pseudomonas		2134	0.0367	0.0535	0.00134	649755	k__Bacteria	p__Proteobacteria	c__Gammaproteobacteria	o__Pseudomonadales	f__Pseudomonadaceae	g__Pseudomonas	s__Pseudomonas sp. RIT357
HOSP_1	Pseudomonas sp TKP	Pseudomonas		1467	0.0263	0.0411	0.0017	649755	k__Bacteria	p__Proteobacteria	c__Gammaproteobacteria	o__Pseudomonadales	f__Pseudomonadaceae	g__Pseudomonas	s__Pseudomonas sp. TKP
HOSP_1	Pseudomonas sp URMO17WK12 I12	Pseudomonas		1751	0.0193	0.0193	0.00187	1259808	k__Bacteria	p__Proteobacteria	c__Gammaproteobacteria	o__Pseudomonadales	f__Pseudomonadaceae	g__Pseudomonas	s__Pseudomonas sp. URMO17WK12:I12
HOSP_1	Pseudomonas sp UW4	Pseudomonas		1751	0.0193	0.0193	0.00187	1259808	k__Bacteria	p__Proteobacteria	c__Gammaproteobacteria	o__Pseudomonadales	f__Pseudomonadaceae	g__Pseudomonas	s__Pseudomonas sp. UW4
HOSP_1	Pseudomonas sp WCS374	Pseudomonas		263	0.0131	0.0131	0.00125	1259808	k__Bacteria	p__Proteobacteria	c__Gammaproteobacteria	o__Pseudomonadales	f__Pseudomonadaceae	g__Pseudomonas	s__Pseudomonas sp. WCS374
HOSP_1	Pseudomonas synxantha BG33R	Pseudomonas		13211	0.0251	0.0267	0.00109	37752	k__Bacteria	p__Proteobacteria	c__Gammaproteobacteria	o__Pseudomonadales	f__Pseudomonadaceae	g__Pseudomonas	s__Pseudomonas synxantha
HOSP_1	Pseudomonas tolaasii PMS117	Pseudomonas		10106	0.0228	0.0243	0.00192	37752	k__Bacteria	p__Proteobacteria	c__Gammaproteobacteria	o__Pseudomonadales	f__Pseudomonadaceae	g__Pseudomonas	s__Pseudomonas tolaasii
HOSP_1	Pseudomonas viridiflava TA043	Pseudomonas		4012	0.0095	0.0117	0.00031	376686	k__Bacteria	p__Proteobacteria	c__Gammaproteobacteria	o__Pseudomonadales	f__Pseudomonadaceae	g__Pseudomonas	s__Pseudomonas viridiflava
HOSP_1	Rahnella aquatilis HX2	Rahnella		3282	0.0084	0.0102	0.00055	376686	k__Bacteria	p__Proteobacteria	c__Gammaproteobacteria	o__Enterobacterales	f__Yersiniaceae	g__Rahnella	s__Rahnella aquatilis
HOSP_1	Rahnella sp WP5	Rahnella		4748	0.0113	0.0118	0.0004	362418	k__Bacteria	p__Proteobacteria	c__Gammaproteobacteria	o__Enterobacterales	f__Yersiniaceae	g__Rahnella	s__Rahnella sp. WP5
HOSP_1	Rahnella sp Y9602	Rahnella		3546	0.0094	0.0099	0.00062	362418	k__Bacteria	p__Proteobacteria	c__Gammaproteobacteria	o__Enterobacterales	f__Yersiniaceae	g__Rahnella	s__Rahnella sp. Y9602
HOSP_1	Sphingobacterium antarcticus 4BY	Sphingobacterium		4413	0.0109	0.0131	0.00042	1506583	k__Bacteria	p__Bacteroidetes	c__Sphingobacteriia	o__Sphingobacteriales	f__Sphingobacteriaceae	g__Pedobacter	s__Pedobacter antarcticus
HOSP_1	Staphylococcus aureus subsp aureus strain MV8	Staphylococcus		4899	0.0122	0.0152	0.00051	1270193	k__Bacteria	p__Firmicutes	c__Bacilli	o__Bacillales	f__Staphylococcaceae	g__Staphylococcus	s__Staphylococcus aureus
HOSP_1	Xanthomonas campestris JX	Xanthomonas		7165	0.0159	0.0192	0.0007	1587524	k__Bacteria	p__Proteobacteria	c__Gammaproteobacteria	o__Xanthomonadales	f__Xanthomonadaceae	g__Xanthomonas	s__Xanthomonas campestris
HOSP_1	Xanthomonas hortorum pv carotae str M081	Xanthomonas		36844	0.0761	0.0799	0.00355	1298868	k__Bacteria	p__Proteobacteria	c__Gammaproteobacteria	o__Xanthomonadales	f__Xanthomonadaceae	g__Xanthomonas	s__Xanthomonas hortorum
HOSP_2	Arthrobacter sp A3	Arthrobacter		29233	0.0689	0.0723	0.0063	1298868	k__Bacteria	p__Actinobacteria	c__Actinobacteria	o__Micrococcales	f__Micrococcaceae	g__Arthrobacter	s__Arthrobacter sp. A3
HOSP_2	Brochothrix thermosphacta DSM 20171 FSL F6 1036	Brochothrix		3779	0.0153	0.0153	0.00104	555500	k__Bacteria	p__Firmicutes	c__Bacilli	o__Bacillales	f__Listeriaceae	g__Brochothrix	s__Brochothrix thermosphacta
HOSP_2	Burkholderiales Order 15 6136 Node 25777	Burkholderiales		3779	0.0153	0.0153	0.00104	555500	k__Bacteria	p__Proteobacteria	c__Betaproteobacteria	o__Burkholderiales	f__Oxalobacteraceae	g__Oxalobacteraceae_u_g	s__Oxalobacteraceae_u_s
HOSP_2	Cedecea neteri strain SSMD04	Cedecea		4967	0.0135	0.0135	0.00107	555500	k__Bacteria	p__Proteobacteria	c__Gammaproteobacteria	o__Enterobacterales	f__Enterobacteriaceae	g__Cedecea	s__Cedecea neteri
HOSP_2	Duganella zoogloeoides ATCC 25935	Duganella		3975	0.0121	0.0121	0.00138	555500	k__Bacteria	p__Proteobacteria	c__Betaproteobacteria	o__Burkholderiales	f__Oxalobacteraceae	g__Duganella	s__Duganella zoogloeoides
HOSP_2	Ewingella americana ATCC 33852	Ewingella		6034	0.0337	0.0336	0.00304	555500	k__Bacteria	p__Proteobacteria	c__Gammaproteobacteria	o__Enterobacterales	f__Yersiniaceae	g__Ewingella	s__Ewingella americana
HOSP_2	Flavobacterium hibernum strain DSM 12611	Flavobacterium		4882	0.0273	0.0273	0.00387	555500	k__Bacteria	p__Bacteroidetes	c__Flavobacteriia	o__Flavobacteriales	f__Flavobacteriaceae	g__Flavobacterium	s__Flavobacterium hibernum
HOSP_2	Flavobacterium johnsoniae UW101	Flavobacterium		10245	0.0317	0.0317	0.00562	555500	k__Bacteria	p__Bacteroidetes	c__Flavobacteriia	o__Flavobacteriales	f__Flavobacteriaceae	g__Flavobacterium	s__Flavobacterium johnsoniae
HOSP_2	Flavobacterium reichenbachii	Flavobacterium		10245	0.0317	0.0317	0.00562	555500	k__Bacteria	p__Bacteroidetes	c__Flavobacteriia	o__Flavobacteriales	f__Flavobacteriaceae	g__Flavobacterium	s__Flavobacterium reichenbachii
HOSP_2	Flavobacterium sp URHB0058	Flavobacterium		7603	0.0047	0.0048	0.00038	1121912	k__Bacteria	p__Bacteroidetes	c__Flavobacteriia	o__Flavobacteriales	f__Flavobacteriaceae	g__Flavobacterium	s__Flavobacterium sp. URHB0058
HOSP_2	Janthinobacterium lividum strain RIT308	Janthinobacterium		11583	0.0136	0.0137	0.00156	1121912	k__Bacteria	p__Proteobacteria	c__Betaproteobacteria	o__Burkholderiales	f__Oxalobacteraceae	g__Janthinobacterium	s__Janthinobacterium lividum
HOSP_2	Janthinobacterium sp RA13	Janthinobacterium		9333	0.0128	0.0129	0.002	1121912	k__Bacteria	p__Proteobacteria	c__Betaproteobacteria	o__Burkholderiales	f__Oxalobacteraceae	g__Janthinobacterium	s__Janthinobacterium sp. RA13
HOSP_2	Mycetocola saprophilus strain NRRL B 24119	Mycetocola		5025	0.0071	0.0072	0.00143	1121912	k__Bacteria	p__Actinobacteria	c__Actinobacteria	o__Micrococcales	f__Microbacteriaceae	g__Mycetocola	s__Mycetocola saprophilus
HOSP_2	Pseudomonas agarici NCPPB 2289	Pseudomonas		5025	0.0071	0.0072	0.00143	1121912	k__Bacteria	p__Proteobacteria	c__Gammaproteobacteria	o__Pseudomonadales	f__Pseudomonadaceae	g__Pseudomonas	s__Pseudomonas agarici
HOSP_2	Pseudomonas chlororaphis strain EA105	Pseudomonas		1523	0.0138	0.0161	0.00038	546270	k__Bacteria	p__Proteobacteria	c__Gammaproteobacteria	o__Pseudomonadales	f__Pseudomonadaceae	g__Pseudomonas	s__Pseudomonas chlororaphis
HOSP_2	Pseudomonas extremaustralis 14 3 substr 14 3b	Pseudomonas		1382	0.0129	0.0156	0.00079	546270	k__Bacteria	p__Proteobacteria	c__Gammaproteobacteria	o__Pseudomonadales	f__Pseudomonadaceae	g__Pseudomonas	s__Pseudomonas extremaustralis
HOSP_2	Pseudomonas fluorescens NZ052	Pseudomonas		397	0.0139	0.0234	0.00047	495036	k__Bacteria	p__Proteobacteria	c__Gammaproteobacteria	o__Pseudomonadales	f__Pseudomonadaceae	g__Pseudomonas	s__Pseudomonas fluorescens
HOSP_2	Pseudomonas fragi B25	Pseudomonas		7200	0.0099	0.0099	0.00102	471223	k__Bacteria	p__Proteobacteria	c__Gammaproteobacteria	o__Pseudomonadales	f__Pseudomonadaceae	g__Pseudomonas	s__Pseudomonas fragi
HOSP_2	Pseudomonas frederiksbergensis strain SI8	Pseudomonas		7200	0.0099	0.0099	0.00102	471223	k__Bacteria	p__Proteobacteria	c__Gammaproteobacteria	o__Pseudomonadales	f__Pseudomonadaceae	g__Pseudomonas	s__Pseudomonas frederiksbergensis
HOSP_2	Pseudomonas gingeri NCPPB 3146	Pseudomonas		411	0.0136	0.0174	0.00068	420246	k__Bacteria	p__Proteobacteria	c__Gammaproteobacteria	o__Pseudomonadales	f__Pseudomonadaceae	g__Pseudomonas	s__Pseudomonas gingeri
HOSP_2	Pseudomonas mandelii JR 1	Pseudomonas		411	0.0136	0.0174	0.00068	420246	k__Bacteria	p__Proteobacteria	c__Gammaproteobacteria	o__Pseudomonadales	f__Pseudomonadaceae	g__Pseudomonas	s__Pseudomonas mandelii
HOSP_2	Pseudomonas moraviensis R28 S	Pseudomonas		16618	0.0784	0.1037	0.0028	1307834	k__Bacteria	p__Proteobacteria	c__Gammaproteobacteria	o__Pseudomonadales	f__Pseudomonadaceae	g__Pseudomonas	s__Pseudomonas moraviensis
HOSP_2	Pseudomonas putida strain MC4 5222	Pseudomonas		21563	0.0952	0.1261	0.00784	1307834	k__Bacteria	p__Proteobacteria	c__Gammaproteobacteria	o__Pseudomonadales	f__Pseudomonadaceae	g__Pseudomonas	s__Pseudomonas putida
HOSP_2	Pseudomonas rhodesiae strain FF9	Pseudomonas		11340	0.0537	0.0537	0.00193	1223543	k__Bacteria	p__Proteobacteria	c__Gammaproteobacteria	o__Pseudomonadales	f__Pseudomonadaceae	g__Pseudomonas	s__Pseudomonas rhodesiae
HOSP_2	Pseudomonas simiae strain 2 36	Pseudomonas		8570	0.0413	0.0413	0.0023	1223543	k__Bacteria	p__Proteobacteria	c__Gammaproteobacteria	o__Pseudomonadales	f__Pseudomonadaceae	g__Pseudomonas	s__Pseudomonas simiae
HOSP_2	Pseudomonas sp FH1	Pseudomonas		5689	0.0424	0.0439	0.00114	638301	k__Bacteria	p__Proteobacteria	c__Gammaproteobacteria	o__Pseudomonadales	f__Pseudomonadaceae	g__Pseudomonas	s__Pseudomonas sp. FH1
HOSP_2	Pseudomonas synxantha BG33R	Pseudomonas		6627	0.0487	0.0501	0.00297	638301	k__Bacteria	p__Proteobacteria	c__Gammaproteobacteria	o__Pseudomonadales	f__Pseudomonadaceae	g__Pseudomonas	s__Pseudomonas synxantha
HOSP_2	Pseudomonas syringae CC1458	Pseudomonas		6249	0.0537	0.0556	0.00149	626369	k__Bacteria	p__Proteobacteria	c__Gammaproteobacteria	o__Pseudomonadales	f__Pseudomonadaceae	g__Pseudomonas	s__Pseudomonas syringae
HOSP_2	Pseudomonas tolaasii PMS117	Pseudomonas		6837	0.0577	0.0595	0.00359	626369	k__Bacteria	p__Proteobacteria	c__Gammaproteobacteria	o__Pseudomonadales	f__Pseudomonadaceae	g__Pseudomonas	s__Pseudomonas tolaasii
HOSP_2	Pseudomonas veronii 1YdBTEX2	Pseudomonas		2402	0.0373	0.0602	0.00255	1028804	k__Bacteria	p__Proteobacteria	c__Gammaproteobacteria	o__Pseudomonadales	f__Pseudomonadaceae	g__Pseudomonas	s__Pseudomonas veronii
HOSP_2	Pseudomonas viridiflava TA043	Pseudomonas		1858	0.0343	0.0554	0.001	1028805	k__Bacteria	p__Proteobacteria	c__Gammaproteobacteria	o__Pseudomonadales	f__Pseudomonadaceae	g__Pseudomonas	s__Pseudomonas viridiflava
HOSP_2	Rahnella aquatilis HX2	Rahnella		5361	0.0768	0.0986	0.00265	888828	k__Bacteria	p__Proteobacteria	c__Gammaproteobacteria	o__Enterobacterales	f__Yersiniaceae	g__Rahnella	s__Rahnella aquatilis
HOSP_2	Rahnella sp Y9602	Rahnella		6656	0.0912	0.1159	0.0071	888828	k__Bacteria	p__Proteobacteria	c__Gammaproteobacteria	o__Enterobacterales	f__Yersiniaceae	g__Rahnella	s__Rahnella sp. Y9602
HOSP_2	Sphingobacterium antarcticus 4BY	Sphingobacterium		1431	0.0251	0.047	0.00072	762965	k__Bacteria	p__Bacteroidetes	c__Sphingobacteriia	o__Sphingobacteriales	f__Sphingobacteriaceae	g__Pedobacter	s__Pedobacter antarcticus
HOSP_2	Staphylococcus aureus subsp aureus strain MV8	Staphylococcus		1823	0.0294	0.0535	0.00197	762965	k__Bacteria	p__Firmicutes	c__Bacilli	o__Bacillales	f__Staphylococcaceae	g__Staphylococcus	s__Staphylococcus aureus
HOSP_2	Streptococcus thermophilus MN ZLW 002	Streptococcus		8436	0.0048	0.0048	0.00105	1403347	k__Bacteria	p__Firmicutes	c__Bacilli	o__Lactobacillales	f__Streptococcaceae	g__Streptococcus	s__Streptococcus thermophilus
HOSP_2	Xanthomonas campestris JX	Xanthomonas		7890	0.0048	0.0048	0.0016	1403347	k__Bacteria	p__Proteobacteria	c__Gammaproteobacteria	o__Xanthomonadales	f__Xanthomonadaceae	g__Xanthomonas	s__Xanthomonas campestris
NURH_1	Acinetobacter baumannii TG27391	Acinetobacter		8454	0.0384	0.0931	0.00176	29581	k__Bacteria	p__Proteobacteria	c__Gammaproteobacteria	o__Pseudomonadales	f__Moraxellaceae	g__Acinetobacter	s__Acinetobacter baumannii
NURH_1	Acinetobacter nectaris CIP 110549	Acinetobacter		6802	0.0317	0.0781	0.00297	29581	k__Bacteria	p__Proteobacteria	c__Gammaproteobacteria	o__Pseudomonadales	f__Moraxellaceae	g__Acinetobacter	s__Acinetobacter nectaris
NURH_1	Bacillus amyloliquefaciens strain X1	Bacillus		4227	0.0192	0.0789	0.00084	1502762	k__Bacteria	p__Firmicutes	c__Bacilli	o__Bacillales	f__Bacillaceae	g__Bacillus	s__Bacillus amyloliquefaciens
NURH_1	Bacillus amyloliquefaciens subsp plantarum TrigoCor1448	Bacillus		3227	0.0153	0.0658	0.00135	1502762	k__Bacteria	p__Firmicutes	c__Bacilli	o__Bacillales	f__Bacillaceae	g__Bacillus	s__Bacillus velezensis
NURH_1	Bacillus subtilis subsp subtilis str BAB 1	Bacillus		18662	0.0579	0.0657	0.00442	1122129	k__Bacteria	p__Firmicutes	c__Bacilli	o__Bacillales	f__Bacillaceae	g__Bacillus	s__Bacillus subtilis
NURH_1	Chlamydia psittaci 10 743 SC13	Chlamydia		14959	0.0525	0.0594	0.00761	1122129	k__Bacteria	p__Chlamydiae	c__Chlamydiia	o__Chlamydiales	f__Chlamydiaceae	g__Chlamydia	s__Chlamydia psittaci
NURH_1	Enhydrobacter aerosaccus SK60	Enhydrobacter		48021	0.1216	0.1336	0.00694	1122129	k__Bacteria	p__Proteobacteria	c__Alphaproteobacteria	o__Rhodospirillales	f__Rhodospirillales_u_f	g__Enhydrobacter	s__Enhydrobacter aerosaccus
NURH_1	Enterobacteriaceae Family 9 2186 Node 35968	Enterobacteriaceae		39127	0.1081	0.1192	0.0106	1122129	k__Bacteria	p__Proteobacteria	c__Gammaproteobacteria	o__Enterobacterales	f__Yersiniaceae	g__Yersiniaceae_u_g	s__Yersiniaceae_u_s
NURH_1	Enterococcus sp 7L76	Enterococcus		59645	0.1348	0.1475	0.01545	1122129	k__Bacteria	p__Firmicutes	c__Bacilli	o__Lactobacillales	f__Enterococcaceae	g__Enterococcus	s__Enterococcus sp. 7L76
NURH_1	Klebsiella pneumoniae UCI 34	Klebsiella		47122	0.1219	0.1343	0.01976	1122129	k__Bacteria	p__Proteobacteria	c__Gammaproteobacteria	o__Enterobacterales	f__Enterobacteriaceae	g__Klebsiella	s__Klebsiella pneumoniae
NURH_1	Klebsiella sp 4 1 44FAA	Klebsiella		5754	0.0137	0.0286	0.00063	1461582	k__Bacteria	p__Proteobacteria	c__Gammaproteobacteria	o__Enterobacterales	f__Enterobacteriaceae	g__Klebsiella	s__Klebsiella sp. 4_1_44FAA
NURH_1	Lactobacillus rhamnosus Lc 705	Lactobacillus		4653	0.0118	0.0255	0.00093	1461582	k__Bacteria	p__Firmicutes	c__Bacilli	o__Lactobacillales	f__Lactobacillaceae	g__Lactobacillus	s__Lactobacillus rhamnosus
NURH_1	Lactococcus lactis subsp cremoris HP	Lactococcus		7552	0.0175	0.0335	0.00158	1461582	k__Bacteria	p__Firmicutes	c__Bacilli	o__Lactobacillales	f__Streptococcaceae	g__Lactococcus	s__Lactococcus lactis
NURH_1	Paenibacillus sophorae S27	Paenibacillus		6341	0.0163	0.0315	0.00211	1461582	k__Bacteria	p__Firmicutes	c__Bacilli	o__Bacillales	f__Paenibacillaceae	g__Paenibacillus	s__Paenibacillus sophorae
NURH_1	Propionibacterium freudenreichii subsp shermanii CIRM BIA1	Propionibacterium		2317	0.0115	0.0114	0.00153	471856	k__Bacteria	p__Actinobacteria	c__Actinobacteria	o__Propionibacteriales	f__Propionibacteriaceae	g__Propionibacterium	s__Propionibacterium freudenreichii
NURH_1	Pseudomonas fluorescens NZ052	Pseudomonas		2317	0.0115	0.0114	0.00153	471856	k__Bacteria	p__Proteobacteria	c__Gammaproteobacteria	o__Pseudomonadales	f__Pseudomonadaceae	g__Pseudomonas	s__Pseudomonas fluorescens
NURH_1	Pseudomonas rhizosphaerae	Pseudomonas		2829	0.0148	0.0148	0.00037	629741	k__Bacteria	p__Proteobacteria	c__Gammaproteobacteria	o__Pseudomonadales	f__Pseudomonadaceae	g__Pseudomonas	s__Pseudomonas rhizosphaerae
NURH_1	Pseudomonas syringae pv lachrymans str M301315	Pseudomonas		3141	0.016	0.016	0.00089	629741	k__Bacteria	p__Proteobacteria	c__Gammaproteobacteria	o__Pseudomonadales	f__Pseudomonadaceae	g__Pseudomonas	s__Pseudomonas amygdali
NURH_1	Salmonella enterica subsp enterica serovar Bareilly str CFSAN000953	Salmonella		174	0.0185	0.1328	0.00025	1400179	k__Bacteria	p__Proteobacteria	c__Gammaproteobacteria	o__Enterobacterales	f__Enterobacteriaceae	g__Salmonella	s__Salmonella enterica
NURH_1	Sphingomonas taxi	Sphingomonas		113	0.0263	0.1128	0.00033	665944	k__Bacteria	p__Proteobacteria	c__Alphaproteobacteria	o__Sphingomonadales	f__Sphingomonadaceae	g__Sphingomonas	s__Sphingomonas taxi
NURH_1	Staphylococcus aureus 1801 1 2010	Staphylococcus		108	0.0267	0.0963	0.00047	665944	k__Bacteria	p__Firmicutes	c__Bacilli	o__Bacillales	f__Staphylococcaceae	g__Staphylococcus	s__Staphylococcus aureus
NURH_1	Xanthomonas campestris JX	Xanthomonas		1151020	0.9144	0.9136	0.09495	1334046	k__Bacteria	p__Proteobacteria	c__Gammaproteobacteria	o__Xanthomonadales	f__Xanthomonadaceae	g__Xanthomonas	s__Xanthomonas campestris
NURH_2	Acinetobacter nectaris CIP 110549	Acinetobacter		909559	0.8972	0.8966	0.12944	1334046	k__Bacteria	p__Proteobacteria	c__Gammaproteobacteria	o__Pseudomonadales	f__Moraxellaceae	g__Acinetobacter	s__Acinetobacter nectaris
NURH_2	Bacillus amyloliquefaciens strain X1	Bacillus		3615	0.0264	0.053	0.00098	1033738	k__Bacteria	p__Firmicutes	c__Bacilli	o__Bacillales	f__Bacillaceae	g__Bacillus	s__Bacillus amyloliquefaciens
NURH_2	Bacillus subtilis subsp subtilis str BAB 1	Bacillus		2764	0.0224	0.0491	0.00124	1033738	k__Bacteria	p__Firmicutes	c__Bacilli	o__Bacillales	f__Bacillaceae	g__Bacillus	s__Bacillus subtilis
NURH_2	Chlamydia psittaci 10 743 SC13	Chlamydia		2121	0.015	0.0157	0.00126	1046599	k__Bacteria	p__Chlamydiae	c__Chlamydiia	o__Chlamydiales	f__Chlamydiaceae	g__Chlamydia	s__Chlamydia psittaci
NURH_2	Enhydrobacter aerosaccus SK60	Enhydrobacter		2040	0.0146	0.015	0.00192	1046599	k__Bacteria	p__Proteobacteria	c__Alphaproteobacteria	o__Rhodospirillales	f__Rhodospirillales_u_f	g__Enhydrobacter	s__Enhydrobacter aerosaccus
NURH_2	Enterobacteriaceae Family 9 2186 Node 35968	Enterobacteriaceae		30121	0.1766	0.1782	0.00727	1046599	k__Bacteria	p__Proteobacteria	c__Gammaproteobacteria	o__Enterobacterales	f__Yersiniaceae	g__Yersiniaceae_u_g	s__Yersiniaceae_u_s
NURH_2	Enterococcus sp 7L76	Enterococcus		23548	0.144	0.1451	0.00918	1046599	k__Bacteria	p__Firmicutes	c__Bacilli	o__Lactobacillales	f__Enterococcaceae	g__Enterococcus	s__Enterococcus sp. 7L76
NURH_2	Klebsiella sp 4 1 44FAA	Klebsiella		1471	0.0366	0.0919	0.00856	1604	k__Bacteria	p__Proteobacteria	c__Gammaproteobacteria	o__Enterobacterales	f__Enterobacteriaceae	g__Klebsiella	s__Klebsiella sp. 4_1_44FAA
NURH_2	Lactococcus lactis subsp cremoris HP	Lactococcus		1118	0.0382	0.1078	0.00536	1604	k__Bacteria	p__Firmicutes	c__Bacilli	o__Lactobacillales	f__Streptococcaceae	g__Lactococcus	s__Lactococcus lactis
NURH_2	Paenibacillus sophorae S27	Paenibacillus		506	0.02	0.0538	0.00238	1604	k__Bacteria	p__Firmicutes	c__Bacilli	o__Bacillales	f__Paenibacillaceae	g__Paenibacillus	s__Paenibacillus sophorae
NURH_2	Propionibacterium freudenreichii subsp shermanii CIRM BIA1	Propionibacterium		332	0.0151	0.0447	0.00292	1604	k__Bacteria	p__Actinobacteria	c__Actinobacteria	o__Propionibacteriales	f__Propionibacteriaceae	g__Propionibacterium	s__Propionibacterium freudenreichii
NURH_2	Pseudomonas rhizosphaerae	Pseudomonas		1013	0.042	0.251	0.00345	1604	k__Bacteria	p__Proteobacteria	c__Gammaproteobacteria	o__Pseudomonadales	f__Pseudomonadaceae	g__Pseudomonas	s__Pseudomonas rhizosphaerae
NURH_2	Pseudomonas syringae pv lachrymans str M301315	Pseudomonas		386	0.0118	0.0429	0.00255	695560	k__Bacteria	p__Proteobacteria	c__Gammaproteobacteria	o__Pseudomonadales	f__Pseudomonadaceae	g__Pseudomonas	s__Pseudomonas amygdali
NURH_2	Salmonella enterica subsp enterica serovar Bareilly str CFSAN000953	Salmonella		1645	0.0524	0.2868	0.00273	695560	k__Bacteria	p__Proteobacteria	c__Gammaproteobacteria	o__Enterobacterales	f__Enterobacteriaceae	g__Salmonella	s__Salmonella enterica
NURH_2	Sphingomonas taxi	Sphingomonas		1303	0.0436	0.2434	0.00346	695560	k__Bacteria	p__Proteobacteria	c__Alphaproteobacteria	o__Sphingomonadales	f__Sphingomonadaceae	g__Sphingomonas	s__Sphingomonas taxi
NURH_2	Staphylococcus aureus subsp aureus strain MV8	Staphylococcus		1412	0.0443	0.1011	0.00513	695562	k__Bacteria	p__Firmicutes	c__Bacilli	o__Bacillales	f__Staphylococcaceae	g__Staphylococcus	s__Staphylococcus aureus
NURH_2	Xanthomonas campestris JX	Xanthomonas		1156	0.0393	0.0921	0.00878	695562	k__Bacteria	p__Proteobacteria	c__Gammaproteobacteria	o__Xanthomonadales	f__Xanthomonadaceae	g__Xanthomonas	s__Xanthomonas campestris
RFSC_1	Acinetobacter lwoffii NCTC 5866 CIP 64 10	Acinetobacter		1176	0.0462	0.1257	0.00343	695562	k__Bacteria	p__Proteobacteria	c__Gammaproteobacteria	o__Pseudomonadales	f__Moraxellaceae	g__Acinetobacter	s__Acinetobacter lwoffii
RFSC_1	Acinetobacter sp NIPH 713	Acinetobacter		884	0.0375	0.1079	0.00499	695562	k__Bacteria	p__Proteobacteria	c__Gammaproteobacteria	o__Pseudomonadales	f__Moraxellaceae	g__Acinetobacter	s__Acinetobacter sp. NIPH 713
RFSC_1	Aequorivita capsosiphonis DSM 23843	Aequorivita		243	0.0141	0.0281	0.00204	1580	k__Bacteria	p__Bacteroidetes	c__Flavobacteriia	o__Flavobacteriales	f__Flavobacteriaceae	g__Aequorivita	s__Aequorivita capsosiphonis
RFSC_1	Aerococcus urinaeequi DSM 20341	Aerococcus		233	0.0146	0.0264	0.00323	1580	k__Bacteria	p__Firmicutes	c__Bacilli	o__Lactobacillales	f__Aerococcaceae	g__Aerococcus	s__Aerococcus urinaeequi
RFSC_1	Arthrobacter arilaitensis Re117	Arthrobacter		104	0.0207	0.1155	0.00906	387344	k__Bacteria	p__Actinobacteria	c__Actinobacteria	o__Micrococcales	f__Micrococcaceae	g__Glutamicibacter	s__Glutamicibacter arilaitensis
RFSC_1	Arthrobacter gangotriensis Lz1y	Arthrobacter		106	0.022	0.0961	0.01116	387344	k__Bacteria	p__Actinobacteria	c__Actinobacteria	o__Micrococcales	f__Micrococcaceae	g__Paeniglutamicibacter	s__Paeniglutamicibacter gangotriensis
RFSC_1	Arthrobacter sp A3	Arthrobacter		2526	0.0268	0.0294	0.00246	1071400	k__Bacteria	p__Actinobacteria	c__Actinobacteria	o__Micrococcales	f__Micrococcaceae	g__Arthrobacter	s__Arthrobacter sp. A3
RFSC_1	Arthrobacter sp PAMC25486	Arthrobacter		2571	0.0272	0.0293	0.00389	1071400	k__Bacteria	p__Actinobacteria	c__Actinobacteria	o__Micrococcales	f__Micrococcaceae	g__Arthrobacter	s__Arthrobacter sp. PAMC 25486
RFSC_1	Blautia sp KLE 1732	Blautia		8990	0.0902	0.0968	0.00355	1071400	k__Bacteria	p__Firmicutes	c__Clostridia	o__Clostridiales	f__Lachnospiraceae	g__Blautia	s__Blautia sp. KLE 1732
RFSC_1	Brachybacterium faecium DSM 4810	Brachybacterium		7412	0.0763	0.0801	0.0046	1071400	k__Bacteria	p__Actinobacteria	c__Actinobacteria	o__Micrococcales	f__Dermabacteraceae	g__Brachybacterium	s__Brachybacterium faecium
RFSC_1	Brachybacterium paraconglomeratum LC44	Brachybacterium		313	0.0269	0.0235	0.00164	1051651	k__Bacteria	p__Actinobacteria	c__Actinobacteria	o__Micrococcales	f__Dermabacteraceae	g__Brachybacterium	s__Brachybacterium paraconglomeratum
RFSC_1	Brevibacterium linens strain AE038 8	Brevibacterium		221	0.0201	0.0197	0.00209	1051651	k__Bacteria	p__Actinobacteria	c__Actinobacteria	o__Micrococcales	f__Brevibacteriaceae	g__Brevibacterium	s__Brevibacterium linens
RFSC_1	Carnobacterium inhibens DSM 13024	Carnobacterium		3066	0.4501	0.3592	0.01642	1051655	k__Bacteria	p__Firmicutes	c__Bacilli	o__Lactobacillales	f__Carnobacteriaceae	g__Carnobacterium	s__Carnobacterium inhibens
RFSC_1	Carnobacterium jeotgali MS3	Carnobacterium		2786	0.44	0.3136	0.03026	1051655	k__Bacteria	p__Firmicutes	c__Bacilli	o__Lactobacillales	f__Carnobacteriaceae	g__Carnobacterium	s__Carnobacterium jeotgali
RFSC_1	Carnobacterium sp 17 4	Carnobacterium		801	0.0369	0.1182	0.01222	1328863	k__Bacteria	p__Firmicutes	c__Bacilli	o__Lactobacillales	f__Carnobacteriaceae	g__Carnobacterium	s__Carnobacterium sp. 17-4
RFSC_1	Carnobacterium sp AT7	Carnobacterium		7064	0.1183	0.2725	0.01324	748671	k__Bacteria	p__Firmicutes	c__Bacilli	o__Lactobacillales	f__Carnobacteriaceae	g__Carnobacterium	s__Carnobacterium sp. AT7
RFSC_1	Carnobacterium sp WN1374	Carnobacterium		5398	0.1186	0.2883	0.00735	748671	k__Bacteria	p__Firmicutes	c__Bacilli	o__Lactobacillales	f__Carnobacteriaceae	g__Carnobacterium	s__Carnobacterium sp. WN1374
RFSC_1	Catenibacterium mitsuokai DSM 15897	Catenibacterium		1481	0.0508	0.1391	0.00876	748671	k__Bacteria	p__Firmicutes	c__Erysipelotrichia	o__Erysipelotrichales	f__Erysipelotrichaceae	g__Catenibacterium	s__Catenibacterium mitsuokai
RFSC_1	Christensenella Family Node 1	Christensenella		2759	0.0657	0.1169	0.00309	1074451	k__Bacteria	p__Firmicutes	c__Clostridia	o__Clostridiales	f__Christensenellaceae	g__Christensenella	s__Christensenella_u_s
RFSC_1	Collinsella stercoris DSM 13279	Collinsella		2336	0.0585	0.0989	0.00571	1074451	k__Bacteria	p__Actinobacteria	c__Coriobacteriia	o__Coriobacteriales	f__Coriobacteriaceae	g__Collinsella	s__Collinsella stercoris
RFSC_1	Corynebacterium ammoniagenes DSM 20306	Corynebacterium		1082	0.0292	0.0527	0.00287	1074451	k__Bacteria	p__Actinobacteria	c__Actinobacteria	o__Corynebacteriales	f__Corynebacteriaceae	g__Corynebacterium	s__Corynebacterium ammoniagenes
RFSC_1	Corynebacterium efficiens YS 314	Corynebacterium		1047	0.0282	0.0472	0.00401	1074451	k__Bacteria	p__Actinobacteria	c__Actinobacteria	o__Corynebacteriales	f__Corynebacteriaceae	g__Corynebacterium	s__Corynebacterium efficiens
RFSC_1	Corynebacterium glutamicum strain ATCC 21831	Corynebacterium		915	0.0249	0.0446	0.00077	1074451	k__Bacteria	p__Actinobacteria	c__Actinobacteria	o__Corynebacteriales	f__Corynebacteriaceae	g__Corynebacterium	s__Corynebacterium glutamicum
RFSC_1	Dorea longicatena DSM 13814	Dorea		1364	0.0355	0.0562	0.00222	1074451	k__Bacteria	p__Firmicutes	c__Clostridia	o__Clostridiales	f__Lachnospiraceae	g__Dorea	s__Dorea longicatena
RFSC_1	Enterococcus cecorum DSM 20682 ATCC 43198	Enterococcus		1790	0.0494	0.0859	0.00183	1074451	k__Bacteria	p__Firmicutes	c__Bacilli	o__Lactobacillales	f__Enterococcaceae	g__Enterococcus	s__Enterococcus cecorum
RFSC_1	Escherichia coli strain 912	Escherichia		1687	0.0454	0.0751	0.00261	1074451	k__Bacteria	p__Proteobacteria	c__Gammaproteobacteria	o__Enterobacterales	f__Enterobacteriaceae	g__Escherichia	s__Escherichia coli
RFSC_1	Galbibacter marinus	Galbibacter		583	0.07	0.1448	0.0041	353496	k__Bacteria	p__Bacteroidetes	c__Flavobacteriia	o__Flavobacteriales	f__Flavobacteriaceae	g__Galbibacter	s__Galbibacter marinus
RFSC_1	Gelidibacter mesophilus DSM 14095	Gelidibacter		684	0.0799	0.1745	0.01134	353496	k__Bacteria	p__Bacteroidetes	c__Flavobacteriia	o__Flavobacteriales	f__Flavobacteriaceae	g__Gelidibacter	s__Gelidibacter mesophilus
RFSC_1	Jeotgalicoccus psychrophilus DSM 19085	Jeotgalicoccus		19781	0.1134	0.1145	0.01176	1423747	k__Bacteria	p__Firmicutes	c__Bacilli	o__Bacillales	f__Staphylococcaceae	g__Jeotgalicoccus	s__Jeotgalicoccus psychrophilus
RFSC_1	Jeotgalicoccus sp 13MG44 air	Jeotgalicoccus		17849	0.1046	0.1057	0.01719	1423747	k__Bacteria	p__Firmicutes	c__Bacilli	o__Bacillales	f__Staphylococcaceae	g__Jeotgalicoccus	s__Jeotgalicoccus saudimassiliensis
RFSC_1	Lactobacillus acidophilus 30SC	Lactobacillus		10284	0.0592	0.0597	0.00172	1423747	k__Bacteria	p__Firmicutes	c__Bacilli	o__Lactobacillales	f__Lactobacillaceae	g__Lactobacillus	s__Lactobacillus amylovorus
RFSC_1	Lactobacillus brevis ATCC 367	Lactobacillus		13239	0.0751	0.0758	0.00494	1423747	k__Bacteria	p__Firmicutes	c__Bacilli	o__Lactobacillales	f__Lactobacillaceae	g__Lactobacillus	s__Lactobacillus brevis
RFSC_1	Lactobacillus crispatus ST1	Lactobacillus		25459	0.1421	0.143	0.00562	1423747	k__Bacteria	p__Firmicutes	c__Bacilli	o__Lactobacillales	f__Lactobacillaceae	g__Lactobacillus	s__Lactobacillus crispatus
RFSC_1	Lactobacillus gallinarum DSM 10532 JCM 2011	Lactobacillus		21646	0.1225	0.1234	0.0076	1423747	k__Bacteria	p__Firmicutes	c__Bacilli	o__Lactobacillales	f__Lactobacillaceae	g__Lactobacillus	s__Lactobacillus gallinarum
RFSC_1	Lactobacillus ingluviei str Autruche 4	Lactobacillus		267997	0.7305	0.7342	0.09603	1423748	k__Bacteria	p__Firmicutes	c__Bacilli	o__Lactobacillales	f__Lactobacillaceae	g__Lactobacillus	s__Lactobacillus ingluviei
RFSC_1	Lactobacillus johnsonii FI9785	Lactobacillus		209021	0.6987	0.7022	0.16387	1423748	k__Bacteria	p__Firmicutes	c__Bacilli	o__Lactobacillales	f__Lactobacillaceae	g__Lactobacillus	s__Lactobacillus johnsonii
RFSC_1	Lactobacillus kitasatonis DSM 16761 JCM 1039	Lactobacillus		210401	0.7148	0.7213	0.05316	1423748	k__Bacteria	p__Firmicutes	c__Bacilli	o__Lactobacillales	f__Lactobacillaceae	g__Lactobacillus	s__Lactobacillus kitasatonis
RFSC_1	Lactobacillus murinus ASF361	Lactobacillus		166689	0.6714	0.6785	0.08234	1423748	k__Bacteria	p__Firmicutes	c__Bacilli	o__Lactobacillales	f__Lactobacillaceae	g__Lactobacillus	s__Lactobacillus murinus
RFSC_1	Lactobacillus plantarum 16	Lactobacillus		52528	0.4116	0.4174	0.03891	1423748	k__Bacteria	p__Firmicutes	c__Bacilli	o__Lactobacillales	f__Lactobacillaceae	g__Lactobacillus	s__Lactobacillus plantarum
RFSC_1	Lactobacillus reuteri SD2112	Lactobacillus		42037	0.3562	0.3604	0.04994	1423748	k__Bacteria	p__Firmicutes	c__Bacilli	o__Lactobacillales	f__Lactobacillaceae	g__Lactobacillus	s__Lactobacillus reuteri
RFSC_1	Lactobacillus salivarius GJ 24	Lactobacillus		1178	0.0143	0.0166	0.00126	1423748	k__Bacteria	p__Firmicutes	c__Bacilli	o__Lactobacillales	f__Lactobacillaceae	g__Lactobacillus	s__Lactobacillus salivarius
RFSC_1	Lactobacillus sp ASF360	Lactobacillus		937	0.0112	0.0129	0.00153	1423748	k__Bacteria	p__Firmicutes	c__Bacilli	o__Lactobacillales	f__Lactobacillaceae	g__Lactobacillus	s__Lactobacillus sp. ASF360
RFSC_1	Lactobacillus vaginalis DSM 5837 ATCC 49540	Lactobacillus		3187	0.0156	0.0157	0.00132	1122147	k__Bacteria	p__Firmicutes	c__Bacilli	o__Lactobacillales	f__Lactobacillaceae	g__Lactobacillus	s__Lactobacillus vaginalis
RFSC_1	Leuconostoc citreum LBAE E16	Leuconostoc		3218	0.0158	0.0158	0.00213	1122147	k__Bacteria	p__Firmicutes	c__Bacilli	o__Lactobacillales	f__Leuconostocaceae	g__Leuconostoc	s__Leuconostoc citreum
RFSC_1	Leuconostoc gelidum KCTC 3527	Leuconostoc		11187	0.0591	0.0605	0.00584	1074467	k__Bacteria	p__Firmicutes	c__Bacilli	o__Lactobacillales	f__Leuconostocaceae	g__Leuconostoc	s__Leuconostoc gelidum
RFSC_1	Leuconostoc mesenteroides KFRI MG	Leuconostoc		10078	0.0539	0.0551	0.00844	1074467	k__Bacteria	p__Firmicutes	c__Bacilli	o__Lactobacillales	f__Leuconostocaceae	g__Leuconostoc	s__Leuconostoc mesenteroides
RFSC_1	Luteimonas mephitis DSM 12574	Luteimonas		2598	0.0146	0.016	0.00046	1074467	k__Bacteria	p__Proteobacteria	c__Gammaproteobacteria	o__Xanthomonadales	f__Xanthomonadaceae	g__Luteimonas	s__Luteimonas mephitis
RFSC_1	Lysobacter defluvii IMMIB APB 9 DSM 18482	Lysobacter		2085	0.0122	0.0132	0.00059	1074467	k__Bacteria	p__Proteobacteria	c__Gammaproteobacteria	o__Xanthomonadales	f__Xanthomonadaceae	g__Lysobacter	s__Lysobacter defluvii
RFSC_1	Psychrobacter aquaticus CMS 56	Psychrobacter		339	0.019	0.0621	0.00074	1226333	k__Bacteria	p__Proteobacteria	c__Gammaproteobacteria	o__Pseudomonadales	f__Moraxellaceae	g__Psychrobacter	s__Psychrobacter aquaticus
RFSC_1	Psychrobacter arcticus 273 4	Psychrobacter		328	0.0245	0.0612	0.00046	1226333	k__Bacteria	p__Proteobacteria	c__Gammaproteobacteria	o__Pseudomonadales	f__Moraxellaceae	g__Psychrobacter	s__Psychrobacter arcticus
RFSC_1	Psychrobacter cryohalolentis K5	Psychrobacter		141	0.3449	0.4527	0.02218	326425	k__Bacteria	p__Proteobacteria	c__Gammaproteobacteria	o__Pseudomonadales	f__Moraxellaceae	g__Psychrobacter	s__Psychrobacter cryohalolentis
RFSC_1	Psychrobacter sp 3102012	Psychrobacter		106	0.2718	0.3545	0.03608	326425	k__Bacteria	p__Proteobacteria	c__Gammaproteobacteria	o__Pseudomonadales	f__Moraxellaceae	g__Psychrobacter	s__Psychrobacter sp. 310
RFSC_1	Psychrobacter sp G	Psychrobacter		19	0.0662	0.1083	0.00297	326425	k__Bacteria	p__Proteobacteria	c__Gammaproteobacteria	o__Pseudomonadales	f__Moraxellaceae	g__Psychrobacter	s__Psychrobacter sp. G
RFSC_1	Psychrobacter sp JCM 18900	Psychrobacter		18	0.0488	0.1092	0.00669	326425	k__Bacteria	p__Proteobacteria	c__Gammaproteobacteria	o__Pseudomonadales	f__Moraxellaceae	g__Psychrobacter	s__Psychrobacter sp. JCM 18900
RFSC_1	Psychrobacter sp JCM 18901	Psychrobacter		8820	0.038	0.038	0.00248	1203076	k__Bacteria	p__Proteobacteria	c__Gammaproteobacteria	o__Pseudomonadales	f__Moraxellaceae	g__Psychrobacter	s__Psychrobacter sp. JCM 18901
RFSC_1	Psychrobacter sp JCM 18902	Psychrobacter		7022	0.0327	0.0327	0.00411	1203076	k__Bacteria	p__Proteobacteria	c__Gammaproteobacteria	o__Pseudomonadales	f__Moraxellaceae	g__Psychrobacter	s__Psychrobacter sp. JCM 18902
RFSC_1	Psychrobacter sp JCM 18903	Psychrobacter		8556	0.0536	0.0536	0.00209	1203076	k__Bacteria	p__Proteobacteria	c__Gammaproteobacteria	o__Pseudomonadales	f__Moraxellaceae	g__Psychrobacter	s__Psychrobacter sp. JCM 18903
RFSC_1	Psychrobacter sp PAMC 21119	Psychrobacter		7637	0.049	0.049	0.00339	1203076	k__Bacteria	p__Proteobacteria	c__Gammaproteobacteria	o__Pseudomonadales	f__Moraxellaceae	g__Psychrobacter	s__Psychrobacter sp. PAMC 21119
RFSC_1	Psychrobacter sp PRwf 1	Psychrobacter		3990	0.0262	0.0262	0.00175	1203076	k__Bacteria	p__Proteobacteria	c__Gammaproteobacteria	o__Pseudomonadales	f__Moraxellaceae	g__Psychrobacter	s__Psychrobacter sp. PRwf-1
RFSC_1	Psychrobacter sp TB67	Psychrobacter		3531	0.0234	0.0234	0.00234	1203076	k__Bacteria	p__Proteobacteria	c__Gammaproteobacteria	o__Pseudomonadales	f__Moraxellaceae	g__Psychrobacter	s__Psychrobacter sp. TB67
RFSC_1	Ruminococcus bromii L2 63	Ruminococcus		50745	0.4328	0.6955	0.07222	633699	k__Bacteria	p__Firmicutes	c__Clostridia	o__Clostridiales	f__Ruminococcaceae	g__Ruminococcus	s__Ruminococcus bromii
RFSC_1	Ruminococcus sp SR1 5	Ruminococcus		39264	0.415	0.6711	0.12211	633699	k__Bacteria	p__Firmicutes	c__Clostridia	o__Clostridiales	f__Ruminococcaceae	g__Ruminococcus	s__Ruminococcus sp. SR1/5
RFSC_1	Saccharomonospora viridis	Saccharomonospora		48139	0.4281	0.6862	0.04482	633699	k__Bacteria	p__Actinobacteria	c__Actinobacteria	o__Pseudonocardiales	f__Pseudonocardiaceae	g__Saccharomonospora	s__Saccharomonospora viridis
RFSC_1	Staphylococcus equorum UMC CNS 924	Staphylococcus		36972	0.4023	0.6579	0.06768	633699	k__Bacteria	p__Firmicutes	c__Bacilli	o__Bacillales	f__Staphylococcaceae	g__Staphylococcus	s__Staphylococcus equorum
RFSC_1	Streptococcus salivarius SK126	Streptococcus		7234	0.1874	0.3345	0.02102	633699	k__Bacteria	p__Firmicutes	c__Bacilli	o__Lactobacillales	f__Streptococcaceae	g__Streptococcus	s__Streptococcus salivarius
RFSC_1	Thermobifida fusca TM51	Thermobifida		5484	0.1518	0.2835	0.02485	633699	k__Bacteria	p__Actinobacteria	c__Actinobacteria	o__Streptosporangiales	f__Nocardiopsaceae	g__Thermobifida	s__Thermobifida fusca
RFSC_2	Acinetobacter lwoffii NCTC 5866 CIP 64 10	Acinetobacter		27607	0.1586	0.1953	0.01601	1423767	k__Bacteria	p__Proteobacteria	c__Gammaproteobacteria	o__Pseudomonadales	f__Moraxellaceae	g__Acinetobacter	s__Acinetobacter lwoffii
RFSC_2	Acinetobacter sp NIPH 713	Acinetobacter		21545	0.1397	0.1731	0.02699	1423767	k__Bacteria	p__Proteobacteria	c__Gammaproteobacteria	o__Pseudomonadales	f__Moraxellaceae	g__Acinetobacter	s__Acinetobacter sp. NIPH 713
RFSC_2	Aerococcus urinaeequi DSM 20341	Aerococcus		24690	0.2015	0.2424	0.01147	1423767	k__Bacteria	p__Firmicutes	c__Bacilli	o__Lactobacillales	f__Aerococcaceae	g__Aerococcus	s__Aerococcus urinaeequi
RFSC_2	Arthrobacter arilaitensis Re117	Arthrobacter		19826	0.1729	0.2092	0.01725	1423767	k__Bacteria	p__Actinobacteria	c__Actinobacteria	o__Micrococcales	f__Micrococcaceae	g__Glutamicibacter	s__Glutamicibacter arilaitensis
RFSC_2	Arthrobacter gangotriensis Lz1y	Arthrobacter		6795	0.0708	0.0927	0.00703	1423767	k__Bacteria	p__Actinobacteria	c__Actinobacteria	o__Micrococcales	f__Micrococcaceae	g__Paeniglutamicibacter	s__Paeniglutamicibacter gangotriensis
RFSC_2	Arthrobacter sp PAMC25486	Arthrobacter		5498	0.0589	0.0778	0.00873	1423767	k__Bacteria	p__Actinobacteria	c__Actinobacteria	o__Micrococcales	f__Micrococcaceae	g__Arthrobacter	s__Arthrobacter sp. PAMC 25486
RFSC_2	Brachybacterium faecium DSM 4810	Brachybacterium		3700	0.0318	0.0973	0.00357	1423767	k__Bacteria	p__Actinobacteria	c__Actinobacteria	o__Micrococcales	f__Dermabacteraceae	g__Brachybacterium	s__Brachybacterium faecium
RFSC_2	Brachybacterium paraconglomeratum LC44	Brachybacterium		2889	0.0268	0.0811	0.00461	1423767	k__Bacteria	p__Actinobacteria	c__Actinobacteria	o__Micrococcales	f__Dermabacteraceae	g__Brachybacterium	s__Brachybacterium paraconglomeratum
RFSC_2	Brevibacterium linens strain AE038 8	Brevibacterium		2688	0.0145	0.0162	0.00095	1235801	k__Bacteria	p__Actinobacteria	c__Actinobacteria	o__Micrococcales	f__Brevibacteriaceae	g__Brevibacterium	s__Brevibacterium linens
RFSC_2	Carnobacterium inhibens DSM 13024	Carnobacterium		1960	0.0125	0.014	0.00154	1235801	k__Bacteria	p__Firmicutes	c__Bacilli	o__Lactobacillales	f__Carnobacteriaceae	g__Carnobacterium	s__Carnobacterium inhibens
RFSC_2	Carnobacterium jeotgali MS3	Carnobacterium		3620	0.0291	0.0321	0.00116	1235801	k__Bacteria	p__Firmicutes	c__Bacilli	o__Lactobacillales	f__Carnobacteriaceae	g__Carnobacterium	s__Carnobacterium jeotgali
RFSC_2	Carnobacterium sp 17 4	Carnobacterium		3068	0.0252	0.0274	0.00175	1235801	k__Bacteria	p__Firmicutes	c__Bacilli	o__Lactobacillales	f__Carnobacteriaceae	g__Carnobacterium	s__Carnobacterium sp. 17-4
RFSC_2	Catenibacterium mitsuokai DSM 15897	Catenibacterium		2424	0.0205	0.0224	0.00144	1235801	k__Bacteria	p__Firmicutes	c__Erysipelotrichia	o__Erysipelotrichales	f__Erysipelotrichaceae	g__Catenibacterium	s__Catenibacterium mitsuokai
RFSC_2	Christensenella Family Node 1	Christensenella		1865	0.016	0.0175	0.00165	1235801	k__Bacteria	p__Firmicutes	c__Clostridia	o__Clostridiales	f__Christensenellaceae	g__Christensenella	s__Christensenella_u_s
RFSC_2	Collinsella stercoris DSM 13279	Collinsella		8645	0.043	0.0431	0.00406	1267003	k__Bacteria	p__Actinobacteria	c__Coriobacteriia	o__Coriobacteriales	f__Coriobacteriaceae	g__Collinsella	s__Collinsella stercoris
RFSC_2	Corynebacterium ammoniagenes DSM 20306	Corynebacterium		7753	0.0386	0.0388	0.0058	1267003	k__Bacteria	p__Actinobacteria	c__Actinobacteria	o__Corynebacteriales	f__Corynebacteriaceae	g__Corynebacterium	s__Corynebacterium ammoniagenes
RFSC_2	Corynebacterium efficiens YS 314	Corynebacterium		3851	0.0196	0.0197	0.00062	1267003	k__Bacteria	p__Actinobacteria	c__Actinobacteria	o__Corynebacteriales	f__Corynebacteriaceae	g__Corynebacterium	s__Corynebacterium efficiens
RFSC_2	Corynebacterium glutamicum strain ATCC 21831	Corynebacterium		3291	0.0167	0.0169	0.00084	1267003	k__Bacteria	p__Actinobacteria	c__Actinobacteria	o__Corynebacteriales	f__Corynebacteriaceae	g__Corynebacterium	s__Corynebacterium glutamicum
RFSC_2	Dorea longicatena DSM 13814	Dorea		18672	0.1118	0.1127	0.00429	1122151	k__Bacteria	p__Firmicutes	c__Clostridia	o__Clostridiales	f__Lachnospiraceae	g__Dorea	s__Dorea longicatena
RFSC_2	Enterobacteriaceae Family 9 2186 Node 35968	Enterobacteriaceae		14293	0.0876	0.0882	0.00521	1122151	k__Bacteria	p__Proteobacteria	c__Gammaproteobacteria	o__Enterobacterales	f__Yersiniaceae	g__Yersiniaceae_u_g	s__Yersiniaceae_u_s
RFSC_2	Enterococcus cecorum DSM 20682 ATCC 43198	Enterococcus		4947	0.1489	0.3864	0.00832	1327988	k__Bacteria	p__Firmicutes	c__Bacilli	o__Lactobacillales	f__Enterococcaceae	g__Enterococcus	s__Enterococcus cecorum
RFSC_2	Escherichia coli strain 912	Escherichia		3779	0.1347	0.3424	0.01576	1327988	k__Bacteria	p__Proteobacteria	c__Gammaproteobacteria	o__Enterobacterales	f__Enterobacteriaceae	g__Escherichia	s__Escherichia coli
RFSC_2	Galbibacter marinus	Galbibacter		538	0.0342	0.084	0.00626	1327988	k__Bacteria	p__Bacteroidetes	c__Flavobacteriia	o__Flavobacteriales	f__Flavobacteriaceae	g__Galbibacter	s__Galbibacter marinus
RFSC_2	Gelidibacter mesophilus DSM 14095	Gelidibacter		520	0.0349	0.0743	0.00829	1327988	k__Bacteria	p__Bacteroidetes	c__Flavobacteriia	o__Flavobacteriales	f__Flavobacteriaceae	g__Gelidibacter	s__Gelidibacter mesophilus
RFSC_2	Jeotgalicoccus psychrophilus DSM 19085	Jeotgalicoccus		613	0.0356	0.075	0.00694	1327988	k__Bacteria	p__Firmicutes	c__Bacilli	o__Bacillales	f__Staphylococcaceae	g__Jeotgalicoccus	s__Jeotgalicoccus psychrophilus
RFSC_2	Jeotgalicoccus sp 13MG44 air	Jeotgalicoccus		486	0.0313	0.0664	0.00957	1327988	k__Bacteria	p__Firmicutes	c__Bacilli	o__Bacillales	f__Staphylococcaceae	g__Jeotgalicoccus	s__Jeotgalicoccus saudimassiliensis
RFSC_2	Lactobacillus acidophilus 30SC	Lactobacillus		269	0.0815	0.1998	0.01263	491077	k__Bacteria	p__Firmicutes	c__Bacilli	o__Lactobacillales	f__Lactobacillaceae	g__Lactobacillus	s__Lactobacillus amylovorus
RFSC_2	Lactobacillus amylovorus GRL 1112	Lactobacillus		254	0.0752	0.1788	0.02601	491077	k__Bacteria	p__Firmicutes	c__Bacilli	o__Lactobacillales	f__Lactobacillaceae	g__Lactobacillus	s__Lactobacillus amylovorus
RFSC_2	Lactobacillus brevis ATCC 367	Lactobacillus		285	0.1046	0.2217	0.00843	491077	k__Bacteria	p__Firmicutes	c__Bacilli	o__Lactobacillales	f__Lactobacillaceae	g__Lactobacillus	s__Lactobacillus brevis
RFSC_2	Lactobacillus crispatus EM LC1	Lactobacillus		167	0.0752	0.1869	0.01249	491077	k__Bacteria	p__Firmicutes	c__Bacilli	o__Lactobacillales	f__Lactobacillaceae	g__Lactobacillus	s__Lactobacillus crispatus
RFSC_2	Lactobacillus gallinarum DSM 10532 JCM 2011	Lactobacillus		136	0.0677	0.1507	0.00884	491077	k__Bacteria	p__Firmicutes	c__Bacilli	o__Lactobacillales	f__Lactobacillaceae	g__Lactobacillus	s__Lactobacillus gallinarum
RFSC_2	Lactobacillus ingluviei str Autruche 4	Lactobacillus		92	0.0432	0.1251	0.01432	491077	k__Bacteria	p__Firmicutes	c__Bacilli	o__Lactobacillales	f__Lactobacillaceae	g__Lactobacillus	s__Lactobacillus ingluviei
RFSC_2	Lactobacillus johnsonii FI9785	Lactobacillus		28	0.0119	0.0122	0.00078	568704	k__Bacteria	p__Firmicutes	c__Bacilli	o__Lactobacillales	f__Lactobacillaceae	g__Lactobacillus	s__Lactobacillus johnsonii
RFSC_2	Lactobacillus kitasatonis DSM 16761 JCM 1039	Lactobacillus		40	0.0168	0.0148	0.00022	568704	k__Bacteria	p__Firmicutes	c__Bacilli	o__Lactobacillales	f__Lactobacillaceae	g__Lactobacillus	s__Lactobacillus kitasatonis
RFSC_2	Lactobacillus murinus ASF361	Lactobacillus		498	0.0103	0.0216	0.00043	1122153	k__Bacteria	p__Firmicutes	c__Bacilli	o__Lactobacillales	f__Lactobacillaceae	g__Lactobacillus	s__Lactobacillus murinus
RFSC_2	Lactobacillus plantarum 16	Lactobacillus		525	0.0105	0.0193	0.00072	1122153	k__Bacteria	p__Firmicutes	c__Bacilli	o__Lactobacillales	f__Lactobacillaceae	g__Lactobacillus	s__Lactobacillus plantarum
RFSC_2	Lactobacillus reuteri SD2112	Lactobacillus		2932	0.0585	0.0811	0.0025	314315	k__Bacteria	p__Firmicutes	c__Bacilli	o__Lactobacillales	f__Lactobacillaceae	g__Lactobacillus	s__Lactobacillus reuteri
RFSC_2	Lactobacillus salivarius SMXD51	Lactobacillus		2156	0.0451	0.0683	0.00432	314315	k__Bacteria	p__Firmicutes	c__Bacilli	o__Lactobacillales	f__Lactobacillaceae	g__Lactobacillus	s__Lactobacillus salivarius
RFSC_2	Lactobacillus sp ASF360	Lactobacillus		1436	0.0318	0.0872	0.0039	314315	k__Bacteria	p__Firmicutes	c__Bacilli	o__Lactobacillales	f__Lactobacillaceae	g__Lactobacillus	s__Lactobacillus sp. ASF360
RFSC_2	Lactobacillus vaginalis DSM 5837 ATCC 49540	Lactobacillus		320	0.0252	0.0886	0.00837	1423833	k__Bacteria	p__Firmicutes	c__Bacilli	o__Lactobacillales	f__Lactobacillaceae	g__Lactobacillus	s__Lactobacillus vaginalis
RFSC_2	Leuconostoc gelidum KCTC 3527	Leuconostoc		1280	0.0552	0.2179	0.01772	1041521	k__Bacteria	p__Firmicutes	c__Bacilli	o__Lactobacillales	f__Leuconostocaceae	g__Leuconostoc	s__Leuconostoc gelidum
RFSC_2	Leuconostoc mesenteroides KFRI MG	Leuconostoc		6726	0.1647	0.594	0.06484	1108963	k__Bacteria	p__Firmicutes	c__Bacilli	o__Lactobacillales	f__Leuconostocaceae	g__Leuconostoc	s__Leuconostoc mesenteroides
RFSC_2	Luteimonas mephitis DSM 12574	Luteimonas		5101	0.1441	0.552	0.10884	1108963	k__Bacteria	p__Proteobacteria	c__Gammaproteobacteria	o__Xanthomonadales	f__Xanthomonadaceae	g__Luteimonas	s__Luteimonas mephitis
RFSC_2	Lysobacter defluvii IMMIB APB 9 DSM 18482	Lysobacter		8083	0.2055	0.6269	0.04627	1108963	k__Bacteria	p__Proteobacteria	c__Gammaproteobacteria	o__Xanthomonadales	f__Xanthomonadaceae	g__Lysobacter	s__Lysobacter defluvii
RFSC_2	Psychrobacter aquaticus CMS 56	Psychrobacter		5961	0.1676	0.582	0.06983	1108963	k__Bacteria	p__Proteobacteria	c__Gammaproteobacteria	o__Pseudomonadales	f__Moraxellaceae	g__Psychrobacter	s__Psychrobacter aquaticus
RFSC_2	Psychrobacter arcticus 273 4	Psychrobacter		762	0.0401	0.1816	0.02161	1108963	k__Bacteria	p__Proteobacteria	c__Gammaproteobacteria	o__Pseudomonadales	f__Moraxellaceae	g__Psychrobacter	s__Psychrobacter arcticus
RFSC_2	Psychrobacter cryohalolentis K5	Psychrobacter		1422	0.0137	0.0138	0.00043	97137	k__Bacteria	p__Proteobacteria	c__Gammaproteobacteria	o__Pseudomonadales	f__Moraxellaceae	g__Psychrobacter	s__Psychrobacter cryohalolentis
RFSC_2	Psychrobacter sp TB67	Psychrobacter		1059	0.0105	0.0105	0.00057	97137	k__Bacteria	p__Proteobacteria	c__Gammaproteobacteria	o__Pseudomonadales	f__Moraxellaceae	g__Psychrobacter	s__Psychrobacter sp. TB67
RFSC_2	Ruminococcus bromii L2 63	Ruminococcus		2732	0.0266	0.0266	0.00171	97137	k__Bacteria	p__Firmicutes	c__Clostridia	o__Clostridiales	f__Ruminococcaceae	g__Ruminococcus	s__Ruminococcus bromii
RFSC_2	Saccharomonospora viridis	Saccharomonospora		2134	0.0215	0.0216	0.00204	97137	k__Bacteria	p__Actinobacteria	c__Actinobacteria	o__Pseudonocardiales	f__Pseudonocardiaceae	g__Saccharomonospora	s__Saccharomonospora viridis
RFSC_2	Streptococcus salivarius SK126	Streptococcus		63376	0.281	0.2809	0.02358	1423814	k__Bacteria	p__Firmicutes	c__Bacilli	o__Lactobacillales	f__Streptococcaceae	g__Streptococcus	s__Streptococcus salivarius
RFSC_2	Thermobifida fusca TM51	Thermobifida		49485	0.2477	0.2475	0.03948	1423814	k__Bacteria	p__Actinobacteria	c__Actinobacteria	o__Streptosporangiales	f__Nocardiopsaceae	g__Thermobifida	s__Thermobifida fusca
RWCO_1	Acetobacter pasteurianus subsp pasteurianus LMG 1262 NBRC 106471	Acetobacter		50303	0.3226	0.3224	0.01551	1423814	k__Bacteria	p__Proteobacteria	c__Alphaproteobacteria	o__Rhodospirillales	f__Acetobacteraceae	g__Acetobacter	s__Acetobacter pasteurianus
RWCO_1	Acinetobacter lwoffii NCTC 5866 CIP 64 10	Acinetobacter		41666	0.2812	0.2811	0.02375	1423814	k__Bacteria	p__Proteobacteria	c__Gammaproteobacteria	o__Pseudomonadales	f__Moraxellaceae	g__Acinetobacter	s__Acinetobacter lwoffii
RWCO_1	Acinetobacter sp CIP 53 82	Acinetobacter		21739	0.163	0.1629	0.0133	1423814	k__Bacteria	p__Proteobacteria	c__Gammaproteobacteria	o__Pseudomonadales	f__Moraxellaceae	g__Acinetobacter	s__Acinetobacter sp. CIP 53.82
RWCO_1	Acinetobacter sp NIPH 713	Acinetobacter		18419	0.1415	0.1415	0.01719	1423814	k__Bacteria	p__Proteobacteria	c__Gammaproteobacteria	o__Pseudomonadales	f__Moraxellaceae	g__Acinetobacter	s__Acinetobacter sp. NIPH 713
RWCO_1	Alcaligenes faecalis subsp faecalis NBRC 13111	Alcaligenes		1017	0.0361	0.0547	0.00121	1133569	k__Bacteria	p__Proteobacteria	c__Betaproteobacteria	o__Burkholderiales	f__Alcaligenaceae	g__Alcaligenes	s__Alcaligenes faecalis
RWCO_1	Arthrobacter gangotriensis Lz1y	Arthrobacter		862	0.0315	0.0451	0.00163	1133569	k__Bacteria	p__Actinobacteria	c__Actinobacteria	o__Micrococcales	f__Micrococcaceae	g__Paeniglutamicibacter	s__Paeniglutamicibacter gangotriensis
RWCO_1	Bacillus thermoamylovorans	Bacillus		13533	0.7051	0.9085	0.06718	1295827	k__Bacteria	p__Firmicutes	c__Bacilli	o__Bacillales	f__Bacillaceae	g__Bacillus	s__Bacillus thermoamylovorans
RWCO_1	Bacteroides coprosuis DSM 18011	Bacteroides		10344	0.6441	0.8595	0.12065	1295827	k__Bacteria	p__Bacteroidetes	c__Bacteroidia	o__Bacteroidales	f__Bacteroidaceae	g__Bacteroides	s__Bacteroides coprosuis
RWCO_1	Bacteroides reticulotermitis JCM 10512	Bacteroides		9688	0.5596	0.9248	0.03188	1295827	k__Bacteria	p__Bacteroidetes	c__Bacteroidia	o__Bacteroidales	f__Bacteroidaceae	g__Bacteroides	s__Bacteroides reticulotermitis
RWCO_1	Carnobacterium inhibens DSM 13024	Carnobacterium		7159	0.4921	0.8846	0.03907	1295827	k__Bacteria	p__Firmicutes	c__Bacilli	o__Lactobacillales	f__Carnobacteriaceae	g__Carnobacterium	s__Carnobacterium inhibens
RWCO_1	Carnobacterium sp 17 4	Carnobacterium		20659	0.7774	0.9609	0.06318	1295827	k__Bacteria	p__Firmicutes	c__Bacilli	o__Lactobacillales	f__Carnobacteriaceae	g__Carnobacterium	s__Carnobacterium sp. 17-4
RWCO_1	Carnobacterium sp AT7	Carnobacterium		20863	0.771	0.96	0.14621	1295827	k__Bacteria	p__Firmicutes	c__Bacilli	o__Lactobacillales	f__Carnobacteriaceae	g__Carnobacterium	s__Carnobacterium sp. AT7
RWCO_1	Carnobacterium sp WN1374	Carnobacterium		171	0.0216	0.0216	0.00089	1047067	k__Bacteria	p__Firmicutes	c__Bacilli	o__Lactobacillales	f__Carnobacteriaceae	g__Carnobacterium	s__Carnobacterium sp. WN1374
RWCO_1	Castellaniella defragrans 65Phen	Castellaniella		171	0.0216	0.0216	0.00089	1047067	k__Bacteria	p__Proteobacteria	c__Betaproteobacteria	o__Burkholderiales	f__Alcaligenaceae	g__Castellaniella	s__Castellaniella defragrans
RWCO_1	Christensenella Family Node 1	Christensenella		2129	0.011	0.011	0.00026	887898	k__Bacteria	p__Firmicutes	c__Clostridia	o__Clostridiales	f__Christensenellaceae	g__Christensenella	s__Christensenella_u_s
RWCO_1	Citrobacter sp MGH 55	Citrobacter		2201	0.0112	0.0112	0.00059	887898	k__Bacteria	p__Proteobacteria	c__Gammaproteobacteria	o__Enterobacterales	f__Enterobacteriaceae	g__Citrobacter	s__Citrobacter sp. MGH 55
RWCO_1	Clostridium ultunense DSM 10521	Clostridium		766	0.0115	0.0124	0.00026	1122172	k__Bacteria	p__Firmicutes	c__Tissierellia	o__Tissierellia_u_o	f__Tissierellia_u_f	g__Tissierellia_u_g	s__[Clostridium] ultunense
RWCO_1	Desmospora sp 8437	Desmospora		694	0.0105	0.0113	0.00051	1122172	k__Bacteria	p__Firmicutes	c__Bacilli	o__Bacillales	f__Thermoactinomycetaceae	g__Desmospora	s__Desmospora sp. 8437
RWCO_1	Dysgonomonas capnocytophagoides DSM 22835	Dysgonomonas		3188	0.0096	0.0097	0.00057	1238186	k__Bacteria	p__Bacteroidetes	c__Bacteroidia	o__Bacteroidales	f__Porphyromonadaceae	g__Dysgonomonas	s__Dysgonomonas capnocytophagoides
RWCO_1	Enterobacteriaceae Family 9 3895 Node 35729	Enterobacteriaceae		4446	0.017	0.017	0.00064	1238186	k__Bacteria	p__Proteobacteria	c__Gammaproteobacteria	o__Enterobacterales	f__Enterobacteriaceae	g__Raoultella	s__Raoultella_u_s
RWCO_1	Enterobacteriaceae Family 9 593 Node 36513	Enterobacteriaceae		3798	0.0155	0.0156	0.00103	1238186	k__Bacteria	p__Proteobacteria	c__Gammaproteobacteria	o__Enterobacterales	f__Enterobacteriaceae	g__Enterobacteriaceae_u_g	s__Enterobacteriaceae_u_s
RWCO_1	Enterobacteriaceae Family 9 6277 Node 35582	Enterobacteriaceae		13828	0.0685	0.0686	0.00517	1238186	k__Bacteria	p__Proteobacteria	c__Gammaproteobacteria	o__Enterobacterales	f__Enterobacteriaceae	g__Enterobacteriaceae_u_g	s__Enterobacteriaceae_u_s
RWCO_1	Galbibacter marinus	Galbibacter		13828	0.0685	0.0686	0.00517	1238186	k__Bacteria	p__Bacteroidetes	c__Flavobacteriia	o__Flavobacteriales	f__Flavobacteriaceae	g__Galbibacter	s__Galbibacter marinus
RWCO_1	Halotalea alkalilenta DSM 17697	Halotalea		8130	0.0419	0.042	0.00652	1238186	k__Bacteria	p__Proteobacteria	c__Gammaproteobacteria	o__Oceanospirillales	f__Halomonadaceae	g__Halotalea	s__Halotalea alkalilenta
RWCO_1	Lactobacillus acidipiscis KCTC 13900	Lactobacillus		8130	0.0419	0.042	0.00652	1238186	k__Bacteria	p__Firmicutes	c__Bacilli	o__Lactobacillales	f__Lactobacillaceae	g__Lactobacillus	s__Lactobacillus acidipiscis
RWCO_1	Lactobacillus brevis	Lactobacillus		10042	0.05	0.05	0.00178	1238186	k__Bacteria	p__Firmicutes	c__Bacilli	o__Lactobacillales	f__Lactobacillaceae	g__Lactobacillus	s__Lactobacillus brevis
RWCO_1	Lactobacillus buchneri CD034	Lactobacillus		7408	0.0375	0.0375	0.00206	1238186	k__Bacteria	p__Firmicutes	c__Bacilli	o__Lactobacillales	f__Lactobacillaceae	g__Lactobacillus	s__Lactobacillus buchneri
RWCO_1	Lactobacillus casei 21 1	Lactobacillus		1869	0.0229	0.0248	0.00088	1229758	k__Bacteria	p__Firmicutes	c__Bacilli	o__Lactobacillales	f__Lactobacillaceae	g__Lactobacillus	s__Lactobacillus casei
RWCO_1	Lactobacillus curvatus CRL 705	Lactobacillus		1453	0.0195	0.0223	0.00167	1229758	k__Bacteria	p__Firmicutes	c__Bacilli	o__Lactobacillales	f__Lactobacillaceae	g__Lactobacillus	s__Lactobacillus curvatus
RWCO_1	Lactobacillus fuchuensis DSM 14340 JCM 11249	Lactobacillus		2227	0.0287	0.0323	0.00276	1229758	k__Bacteria	p__Firmicutes	c__Bacilli	o__Lactobacillales	f__Lactobacillaceae	g__Lactobacillus	s__Lactobacillus fuchuensis
RWCO_1	Lactobacillus gallinarum DSM 10532 JCM 2011	Lactobacillus		1612	0.0216	0.0251	0.00332	1229758	k__Bacteria	p__Firmicutes	c__Bacilli	o__Lactobacillales	f__Lactobacillaceae	g__Lactobacillus	s__Lactobacillus gallinarum
RWCO_1	Lactobacillus harbinensis DSM 16991	Lactobacillus		9758	0.1137	0.1366	0.00421	1229758	k__Bacteria	p__Firmicutes	c__Bacilli	o__Lactobacillales	f__Lactobacillaceae	g__Lactobacillus	s__Lactobacillus harbinensis
RWCO_1	Lactobacillus heilongjiangensis strain DSM 28069	Lactobacillus		11136	0.1246	0.1534	0.01069	1229758	k__Bacteria	p__Firmicutes	c__Bacilli	o__Lactobacillales	f__Lactobacillaceae	g__Lactobacillus	s__Lactobacillus heilongjiangensis
RWCO_1	Lactobacillus parabrevis ATCC 53295	Lactobacillus		199	0.0187	0.0108	0.00035	349519	k__Bacteria	p__Firmicutes	c__Bacilli	o__Lactobacillales	f__Lactobacillaceae	g__Lactobacillus	s__Lactobacillus parabrevis
RWCO_1	Lactobacillus plantarum 16	Lactobacillus		511	0.0331	0.1889	0.01066	349519	k__Bacteria	p__Firmicutes	c__Bacilli	o__Lactobacillales	f__Lactobacillaceae	g__Lactobacillus	s__Lactobacillus plantarum
RWCO_1	Lactobacillus sakei subsp sakei 23K	Lactobacillus		728	0.0333	0.1519	0.00481	1108974	k__Bacteria	p__Firmicutes	c__Bacilli	o__Lactobacillales	f__Lactobacillaceae	g__Lactobacillus	s__Lactobacillus sakei
RWCO_1	Leuconostoc carnosum JB16	Leuconostoc		147	0.0167	0.0875	0.00655	1127129	k__Bacteria	p__Firmicutes	c__Bacilli	o__Lactobacillales	f__Leuconostocaceae	g__Leuconostoc	s__Leuconostoc carnosum
RWCO_1	Leuconostoc citreum NRRL B742	Leuconostoc		236	0.0286	0.1243	0.01241	33964	k__Bacteria	p__Firmicutes	c__Bacilli	o__Lactobacillales	f__Leuconostocaceae	g__Leuconostoc	s__Leuconostoc citreum
RWCO_1	Leuconostoc gelidum KCTC 3527	Leuconostoc		210	0.0245	0.1113	0.01765	33964	k__Bacteria	p__Firmicutes	c__Bacilli	o__Lactobacillales	f__Leuconostocaceae	g__Leuconostoc	s__Leuconostoc gelidum
RWCO_1	Leuconostoc inhae KCTC 3774	Leuconostoc		4078	0.1563	0.2594	0.00868	927691	k__Bacteria	p__Firmicutes	c__Bacilli	o__Lactobacillales	f__Leuconostocaceae	g__Leuconostoc	s__Leuconostoc inhae
RWCO_1	Leuconostoc mesenteroides KFRI MG	Leuconostoc		3558	0.1359	0.2173	0.01524	927691	k__Bacteria	p__Firmicutes	c__Bacilli	o__Lactobacillales	f__Leuconostocaceae	g__Leuconostoc	s__Leuconostoc mesenteroides
RWCO_1	Leuconostoc pseudomesenteroides KCTC 3652	Leuconostoc		387	0.0179	0.0295	0.0015	927691	k__Bacteria	p__Firmicutes	c__Bacilli	o__Lactobacillales	f__Leuconostocaceae	g__Leuconostoc	s__Leuconostoc pseudomesenteroides
RWCO_1	Luteimonas sp J29	Luteimonas		370	0.0167	0.0238	0.00164	927691	k__Bacteria	p__Proteobacteria	c__Gammaproteobacteria	o__Xanthomonadales	f__Xanthomonadaceae	g__Luteimonas	s__Luteimonas sp. J29
RWCO_1	Marinobacter sp ES 1	Marinobacter		5484	0.2033	0.3089	0.0241	927691	k__Bacteria	p__Proteobacteria	c__Gammaproteobacteria	o__Alteromonadales	f__Alteromonadaceae	g__Marinobacter	s__Marinobacter sp. ES-1
RWCO_1	Mycobacterium thermoresistibile ATCC 19527	Mycobacterium		4932	0.1885	0.2859	0.03604	927691	k__Bacteria	p__Actinobacteria	c__Actinobacteria	o__Corynebacteriales	f__Mycobacteriaceae	g__Mycobacterium	s__Mycobacterium thermoresistibile
RWCO_1	Oligella urethralis DSM 7531	Oligella		6889	0.2289	0.3522	0.00995	927691	k__Bacteria	p__Proteobacteria	c__Betaproteobacteria	o__Burkholderiales	f__Alcaligenaceae	g__Oligella	s__Oligella urethralis
RWCO_1	Pantoea sp Sc1	Pantoea		7860	0.2524	0.3882	0.02517	927691	k__Bacteria	p__Proteobacteria	c__Gammaproteobacteria	o__Enterobacterales	f__Erwiniaceae	g__Pantoea	s__Pantoea sp. Sc1
RWCO_1	Paracoccus sp TRP	Paracoccus		1090	0.0321	0.2023	0.00178	927694	k__Bacteria	p__Proteobacteria	c__Alphaproteobacteria	o__Rhodobacterales	f__Rhodobacteraceae	g__Paracoccus	s__Paracoccus sp. TRP
RWCO_1	Proteus hauseri ZMd44	Proteus		792	0.0242	0.1718	0.00435	927694	k__Bacteria	p__Proteobacteria	c__Gammaproteobacteria	o__Enterobacterales	f__Morganellaceae	g__Proteus	s__Proteus hauseri
RWCO_1	Proteus penneri ATCC 35198	Proteus		1505	0.0452	0.227	0.00588	927694	k__Bacteria	p__Proteobacteria	c__Gammaproteobacteria	o__Enterobacterales	f__Morganellaceae	g__Proteus	s__Proteus penneri
RWCO_1	Proteus vulgaris	Proteus		1160	0.0362	0.204	0.00751	927694	k__Bacteria	p__Proteobacteria	c__Gammaproteobacteria	o__Enterobacterales	f__Morganellaceae	g__Proteus	s__Proteus vulgaris
RWCO_1	Providencia rettgeri strain CCBH11880	Providencia		1068	0.0239	0.1696	0.00137	927694	k__Bacteria	p__Proteobacteria	c__Gammaproteobacteria	o__Enterobacterales	f__Morganellaceae	g__Providencia	s__Providencia rettgeri
RWCO_1	Pseudomonas aeruginosa strain AZPAE15037	Pseudomonas		1286	0.0287	0.1857	0.00353	927694	k__Bacteria	p__Proteobacteria	c__Gammaproteobacteria	o__Pseudomonadales	f__Pseudomonadaceae	g__Pseudomonas	s__Pseudomonas aeruginosa
RWCO_1	Pseudomonas bauzanensis	Pseudomonas		374	0.0167	0.0422	0.00062	762051	k__Bacteria	p__Proteobacteria	c__Gammaproteobacteria	o__Pseudomonadales	f__Pseudomonadaceae	g__Pseudomonas	s__Pseudomonas bauzanensis
RWCO_1	Pseudomonas fragi B25	Pseudomonas		343	0.0151	0.0343	0.00124	762051	k__Bacteria	p__Proteobacteria	c__Gammaproteobacteria	o__Pseudomonadales	f__Pseudomonadaceae	g__Pseudomonas	s__Pseudomonas fragi
RWCO_1	Pseudomonas sp CF149	Pseudomonas		928	0.0106	0.019	0.00069	1246	k__Bacteria	p__Proteobacteria	c__Gammaproteobacteria	o__Pseudomonadales	f__Pseudomonadaceae	g__Pseudomonas	s__Pseudomonas sp. CF149
RWCO_1	Pseudomonas sp TJI 51	Pseudomonas		457	0.0279	0.0738	0.00539	427140	k__Bacteria	p__Proteobacteria	c__Gammaproteobacteria	o__Pseudomonadales	f__Pseudomonadaceae	g__Pseudomonas	s__Pseudomonas sp. TJI-51
RWCO_1	Pseudomonas thermotolerans DSM 14292	Pseudomonas		421	0.0258	0.0667	0.00728	427140	k__Bacteria	p__Proteobacteria	c__Gammaproteobacteria	o__Pseudomonadales	f__Pseudomonadaceae	g__Pseudomonas	s__Pseudomonas thermotolerans
RWCO_1	Ruminiclostridium thermocellum BC1	Ruminiclostridium		342	0.0198	0.0668	0.0059	427140	k__Bacteria	p__Firmicutes	c__Clostridia	o__Clostridiales	f__Ruminococcaceae	g__Ruminiclostridium	s__Ruminiclostridium thermocellum
RWCO_1	Saccharomonospora viridis DSM 43017	Saccharomonospora		268	0.0156	0.0566	0.00789	427140	k__Bacteria	p__Actinobacteria	c__Actinobacteria	o__Pseudonocardiales	f__Pseudonocardiaceae	g__Saccharomonospora	s__Saccharomonospora viridis
RWCO_1	Saccharopolyspora rectivirgula	Saccharopolyspora		796	0.0472	0.5398	0.03469	586220	k__Bacteria	p__Actinobacteria	c__Actinobacteria	o__Pseudonocardiales	f__Pseudonocardiaceae	g__Saccharopolyspora	s__Saccharopolyspora rectivirgula
RWCO_1	Sphaerobacter thermophilus DSM 20745	Sphaerobacter		1553	0.1048	0.5247	0.00862	203120	k__Bacteria	p__Chloroflexi	c__Thermomicrobia	o__Sphaerobacterales	f__Sphaerobacteraceae	g__Sphaerobacter	s__Sphaerobacter thermophilus
RWCO_1	Staphylococcus aureus subsp aureus strain MV8	Staphylococcus		2821	0.021	0.036	0.00336	935295	k__Bacteria	p__Firmicutes	c__Bacilli	o__Bacillales	f__Staphylococcaceae	g__Staphylococcus	s__Staphylococcus aureus
RWCO_1	Stenotrophomonas maltophilia PML168	Stenotrophomonas		2246	0.017	0.0297	0.00435	935295	k__Bacteria	p__Proteobacteria	c__Gammaproteobacteria	o__Xanthomonadales	f__Xanthomonadaceae	g__Stenotrophomonas	s__Stenotrophomonas maltophilia
RWCO_1	Symbiobacterium thermophilum IAM 14863	Symbiobacterium		452264	0.833	0.7644	0.0453	935295	k__Bacteria	p__Firmicutes	c__Clostridia	o__Clostridiales	f__Symbiobacteriaceae	g__Symbiobacterium	s__Symbiobacterium thermophilum
RWCO_1	Thermobifida fusca TM51	Thermobifida		561126	0.8446	0.7834	0.11417	935295	k__Bacteria	p__Actinobacteria	c__Actinobacteria	o__Streptosporangiales	f__Nocardiopsaceae	g__Thermobifida	s__Thermobifida fusca
RWCO_1	Thermocrispum agreste DSM 44070	Thermocrispum		425	0.027	0.0445	0.00105	979982	k__Bacteria	p__Actinobacteria	c__Actinobacteria	o__Pseudonocardiales	f__Pseudonocardiaceae	g__Thermocrispum	s__Thermocrispum agreste
RWCO_1	Thermomonospora curvata DSM 43183	Thermomonospora		278	0.0186	0.0355	0.00156	979982	k__Bacteria	p__Actinobacteria	c__Actinobacteria	o__Streptosporangiales	f__Thermomonosporaceae	g__Thermomonospora	s__Thermomonospora curvata
RWCO_1	Ureibacillus thermosphaericus str Thermo BF	Ureibacillus		51	0.0118	0.1038	0.01385	1403934	k__Bacteria	p__Firmicutes	c__Bacilli	o__Bacillales	f__Planococcaceae	g__Ureibacillus	s__Ureibacillus thermosphaericus
RWCO_2	Acetobacter pasteurianus subsp pasteurianus LMG 1262 NBRC 106471	Acetobacter		202	0.016	0.1712	0.00264	1403934	k__Bacteria	p__Proteobacteria	c__Alphaproteobacteria	o__Rhodospirillales	f__Acetobacteraceae	g__Acetobacter	s__Acetobacter pasteurianus
RWCO_2	Acinetobacter lwoffii NCTC 5866 CIP 64 10	Acinetobacter		252	0.019	0.1958	0.00489	1403934	k__Bacteria	p__Proteobacteria	c__Gammaproteobacteria	o__Pseudomonadales	f__Moraxellaceae	g__Acinetobacter	s__Acinetobacter lwoffii
RWCO_2	Acinetobacter sp CIP 53 82	Acinetobacter		4930	0.0192	0.0192	0.00139	1122183	k__Bacteria	p__Proteobacteria	c__Gammaproteobacteria	o__Pseudomonadales	f__Moraxellaceae	g__Acinetobacter	s__Acinetobacter sp. CIP 53.82
RWCO_2	Alcaligenes faecalis subsp faecalis NBRC 13111	Alcaligenes		4121	0.0173	0.0172	0.00183	1122183	k__Bacteria	p__Proteobacteria	c__Betaproteobacteria	o__Burkholderiales	f__Alcaligenaceae	g__Alcaligenes	s__Alcaligenes faecalis
RWCO_2	Arthrobacter gangotriensis Lz1y	Arthrobacter		1904	0.0104	0.0107	0.00139	1122183	k__Bacteria	p__Actinobacteria	c__Actinobacteria	o__Micrococcales	f__Micrococcaceae	g__Paeniglutamicibacter	s__Paeniglutamicibacter gangotriensis
RWCO_2	Bacillus thermoamylovorans	Bacillus		1904	0.0104	0.0107	0.00139	1122183	k__Bacteria	p__Firmicutes	c__Bacilli	o__Bacillales	f__Bacillaceae	g__Bacillus	s__Bacillus thermoamylovorans
RWCO_2	Bacteroides coprosuis DSM 18011	Bacteroides		7022	0.0323	0.0323	0.00596	1122183	k__Bacteria	p__Bacteroidetes	c__Bacteroidia	o__Bacteroidales	f__Bacteroidaceae	g__Bacteroides	s__Bacteroides coprosuis
RWCO_2	Bacteroides reticulotermitis JCM 10512	Bacteroides		5541	0.0267	0.0267	0.00658	1122183	k__Bacteria	p__Bacteroidetes	c__Bacteroidia	o__Bacteroidales	f__Bacteroidaceae	g__Bacteroides	s__Bacteroides reticulotermitis
RWCO_2	Carnobacterium inhibens DSM 13024	Carnobacterium		14934	0.0791	0.0794	0.00606	935863	k__Bacteria	p__Firmicutes	c__Bacilli	o__Lactobacillales	f__Carnobacteriaceae	g__Carnobacterium	s__Carnobacterium inhibens
RWCO_2	Carnobacterium jeotgali MS3	Carnobacterium		14934	0.0791	0.0794	0.00606	935863	k__Bacteria	p__Firmicutes	c__Bacilli	o__Lactobacillales	f__Carnobacteriaceae	g__Carnobacterium	s__Carnobacterium jeotgali
RWCO_2	Carnobacterium sp 17 4	Carnobacterium		5422	0.0298	0.0299	0.00267	935863	k__Bacteria	p__Firmicutes	c__Bacilli	o__Lactobacillales	f__Carnobacteriaceae	g__Carnobacterium	s__Carnobacterium sp. 17-4
RWCO_2	Castellaniella defragrans 65Phen	Castellaniella		5021	0.0276	0.0277	0.00396	935863	k__Bacteria	p__Proteobacteria	c__Betaproteobacteria	o__Burkholderiales	f__Alcaligenaceae	g__Castellaniella	s__Castellaniella defragrans
RWCO_2	Christensenella Family Node 1	Christensenella		21752	0.1169	0.1173	0.02027	935863	k__Bacteria	p__Firmicutes	c__Clostridia	o__Clostridiales	f__Christensenellaceae	g__Christensenella	s__Christensenella_u_s
RWCO_2	Citrobacter sp MGH 55	Citrobacter		21752	0.1169	0.1173	0.02027	935863	k__Bacteria	p__Proteobacteria	c__Gammaproteobacteria	o__Enterobacterales	f__Enterobacteriaceae	g__Citrobacter	s__Citrobacter sp. MGH 55
RWCO_2	Clostridium ultunense DSM 10521	Clostridium		19703	0.1052	0.1056	0.00404	935863	k__Bacteria	p__Firmicutes	c__Tissierellia	o__Tissierellia_u_o	f__Tissierellia_u_f	g__Tissierellia_u_g	s__[Clostridium] ultunense
RWCO_2	Deinococcus Thermus bacterium JGI 0000112 G17	Deinococcus		14422	0.0785	0.0788	0.00466	935863	k__Bacteria	p__Deinococcus-Thermus	c__Deinococcus-Thermus_u_c	o__Deinococcus-Thermus_u_o	f__Deinococcus-Thermus_u_f	g__Deinococcus-Thermus_u_g	s__Deinococcus-Thermus bacterium JGI 0000112-G17
RWCO_2	Desmospora sp 8437	Desmospora		11393	0.0539	0.0539	0.00196	1211035	k__Bacteria	p__Firmicutes	c__Bacilli	o__Bacillales	f__Thermoactinomycetaceae	g__Desmospora	s__Desmospora sp. 8437
RWCO_2	Dysgonomonas capnocytophagoides DSM 22835	Dysgonomonas		8548	0.0415	0.0414	0.00233	1211035	k__Bacteria	p__Bacteroidetes	c__Bacteroidia	o__Bacteroidales	f__Porphyromonadaceae	g__Dysgonomonas	s__Dysgonomonas capnocytophagoides
RWCO_2	Enterobacteriaceae Family 9 3895 Node 35729	Enterobacteriaceae		2223	0.0115	0.0115	0.0007	1473546	k__Bacteria	p__Proteobacteria	c__Gammaproteobacteria	o__Enterobacterales	f__Enterobacteriaceae	g__Raoultella	s__Raoultella_u_s
RWCO_2	Firmicutes bacterium JGI 0000119 C08	Firmicutes		2223	0.0115	0.0115	0.0007	1473546	k__Bacteria	p__Firmicutes	c__Firmicutes_u_c	o__Firmicutes_u_o	f__Firmicutes_u_f	g__Firmicutes_u_g	s__Firmicutes bacterium JGI 0000119-C08
RWCO_2	Galbibacter marinus	Galbibacter		62541	0.2325	0.2325	0.01041	1473546	k__Bacteria	p__Bacteroidetes	c__Flavobacteriia	o__Flavobacteriales	f__Flavobacteriaceae	g__Galbibacter	s__Galbibacter marinus
RWCO_2	Halotalea alkalilenta DSM 17697	Halotalea		50242	0.1989	0.1989	0.01379	1473546	k__Bacteria	p__Proteobacteria	c__Gammaproteobacteria	o__Oceanospirillales	f__Halomonadaceae	g__Halotalea	s__Halotalea alkalilenta
RWCO_2	Lactobacillus acidipiscis KCTC 13900	Lactobacillus		7486	0.0227	0.0248	0.00505	913325	k__Bacteria	p__Firmicutes	c__Bacilli	o__Lactobacillales	f__Lactobacillaceae	g__Lactobacillus	s__Lactobacillus acidipiscis
RWCO_2	Lactobacillus brevis	Lactobacillus		6199	0.0202	0.0223	0.00603	913325	k__Bacteria	p__Firmicutes	c__Bacilli	o__Lactobacillales	f__Lactobacillaceae	g__Lactobacillus	s__Lactobacillus brevis
RWCO_2	Lactobacillus buchneri CD034	Lactobacillus		2808	0.0136	0.0143	0.00093	1385515	k__Bacteria	p__Firmicutes	c__Bacilli	o__Lactobacillales	f__Lactobacillaceae	g__Lactobacillus	s__Lactobacillus buchneri
RWCO_2	Lactobacillus casei 21 1	Lactobacillus		2307	0.0117	0.0123	0.00118	1385515	k__Bacteria	p__Firmicutes	c__Bacilli	o__Lactobacillales	f__Lactobacillaceae	g__Lactobacillus	s__Lactobacillus casei
RWCO_2	Lactobacillus curvatus CRL 705	Lactobacillus		2545	0.0148	0.0151	0.00205	1385515	k__Bacteria	p__Firmicutes	c__Bacilli	o__Lactobacillales	f__Lactobacillaceae	g__Lactobacillus	s__Lactobacillus curvatus
RWCO_2	Lactobacillus fuchuensis DSM 14340 JCM 11249	Lactobacillus		2545	0.0148	0.0151	0.00205	1385515	k__Bacteria	p__Firmicutes	c__Bacilli	o__Lactobacillales	f__Lactobacillaceae	g__Lactobacillus	s__Lactobacillus fuchuensis
RWCO_2	Lactobacillus gallinarum DSM 10532 JCM 2011	Lactobacillus		6041	0.0236	0.0238	0.00222	1396858	k__Bacteria	p__Firmicutes	c__Bacilli	o__Lactobacillales	f__Lactobacillaceae	g__Lactobacillus	s__Lactobacillus gallinarum
RWCO_2	Lactobacillus harbinensis DSM 16991	Lactobacillus		5085	0.0199	0.0202	0.00297	1396858	k__Bacteria	p__Firmicutes	c__Bacilli	o__Lactobacillales	f__Lactobacillaceae	g__Lactobacillus	s__Lactobacillus harbinensis
RWCO_2	Lactobacillus heilongjiangensis strain DSM 28069	Lactobacillus		3000	0.0226	0.0241	0.00078	1122216	k__Bacteria	p__Firmicutes	c__Bacilli	o__Lactobacillales	f__Lactobacillaceae	g__Lactobacillus	s__Lactobacillus heilongjiangensis
RWCO_2	Lactobacillus parabrevis ATCC 53295	Lactobacillus		2044	0.0158	0.0169	0.00096	1122216	k__Bacteria	p__Firmicutes	c__Bacilli	o__Lactobacillales	f__Lactobacillaceae	g__Lactobacillus	s__Lactobacillus parabrevis
RWCO_2	Lactobacillus plantarum 16	Lactobacillus		532	0.0126	0.0388	0.00092	1122217	k__Bacteria	p__Firmicutes	c__Bacilli	o__Lactobacillales	f__Lactobacillaceae	g__Lactobacillus	s__Lactobacillus plantarum
RWCO_2	Lactobacillus sakei subsp sakei DSM 20017 JCM 1157	Lactobacillus		444	0.01	0.0286	0.0012	1122217	k__Bacteria	p__Firmicutes	c__Bacilli	o__Lactobacillales	f__Lactobacillaceae	g__Lactobacillus	s__Lactobacillus sakei
RWCO_2	Leuconostoc carnosum JB16	Leuconostoc		280	0.1021	0.2964	0.00543	1285585	k__Bacteria	p__Firmicutes	c__Bacilli	o__Lactobacillales	f__Leuconostocaceae	g__Leuconostoc	s__Leuconostoc carnosum
RWCO_2	Leuconostoc citreum NRRL B742	Leuconostoc		185	0.0704	0.2561	0.00615	1285585	k__Bacteria	p__Firmicutes	c__Bacilli	o__Lactobacillales	f__Leuconostocaceae	g__Leuconostoc	s__Leuconostoc citreum
RWCO_2	Leuconostoc gelidum KCTC 3527	Leuconostoc		89	0.0421	0.2963	0.00286	1273103	k__Bacteria	p__Firmicutes	c__Bacilli	o__Lactobacillales	f__Leuconostocaceae	g__Leuconostoc	s__Leuconostoc gelidum
RWCO_2	Leuconostoc inhae KCTC 3774	Leuconostoc		2356	0.0159	0.0283	0.00092	2162	k__Bacteria	p__Firmicutes	c__Bacilli	o__Lactobacillales	f__Leuconostocaceae	g__Leuconostoc	s__Leuconostoc inhae
RWCO_2	Leuconostoc mesenteroides KFRI MG	Leuconostoc		2157	0.0143	0.0252	0.00129	2162	k__Bacteria	p__Firmicutes	c__Bacilli	o__Lactobacillales	f__Leuconostocaceae	g__Leuconostoc	s__Leuconostoc mesenteroides
RWCO_2	Leuconostoc pseudomesenteroides KCTC 3652	Leuconostoc		8227	0.07	0.0699	0.00503	1379702	k__Bacteria	p__Firmicutes	c__Bacilli	o__Lactobacillales	f__Leuconostocaceae	g__Leuconostoc	s__Leuconostoc pseudomesenteroides
RWCO_2	Leuconostoc sp DORA 2	Leuconostoc		8227	0.07	0.0699	0.00503	1379702	k__Bacteria	p__Firmicutes	c__Bacilli	o__Lactobacillales	f__Leuconostocaceae	g__Leuconostoc	s__Leuconostoc sp. DORA_2
RWCO_2	Luteimonas sp J29	Luteimonas		7287	0.0619	0.062	0.00962	1379702	k__Bacteria	p__Proteobacteria	c__Gammaproteobacteria	o__Xanthomonadales	f__Xanthomonadaceae	g__Luteimonas	s__Luteimonas sp. J29
RWCO_2	Marinobacter sp ES 1	Marinobacter		7287	0.0619	0.062	0.00962	1379702	k__Bacteria	p__Proteobacteria	c__Gammaproteobacteria	o__Alteromonadales	f__Alteromonadaceae	g__Marinobacter	s__Marinobacter sp. ES-1
RWCO_2	Mycobacterium thermoresistibile ATCC 19527	Mycobacterium		25097	0.1924	0.192	0.00765	1379702	k__Bacteria	p__Actinobacteria	c__Actinobacteria	o__Corynebacteriales	f__Mycobacteriaceae	g__Mycobacterium	s__Mycobacterium thermoresistibile
RWCO_2	Oligella urethralis DSM 7531	Oligella		19501	0.1555	0.1564	0.00969	1379702	k__Bacteria	p__Proteobacteria	c__Betaproteobacteria	o__Burkholderiales	f__Alcaligenaceae	g__Oligella	s__Oligella urethralis
RWCO_2	Pantoea sp Sc1	Pantoea		1050	0.0128	0.0381	0.0008	674036	k__Bacteria	p__Proteobacteria	c__Gammaproteobacteria	o__Enterobacterales	f__Erwiniaceae	g__Pantoea	s__Pantoea sp. Sc1
RWCO_2	Paracoccus sp TRP	Paracoccus		1320	0.0132	0.0371	0.00079	1495064	k__Bacteria	p__Proteobacteria	c__Alphaproteobacteria	o__Rhodobacterales	f__Rhodobacteraceae	g__Paracoccus	s__Paracoccus sp. TRP
RWCO_2	Proteus hauseri ZMd44	Proteus		1092	0.0109	0.0316	0.00106	1495064	k__Bacteria	p__Proteobacteria	c__Gammaproteobacteria	o__Enterobacterales	f__Morganellaceae	g__Proteus	s__Proteus hauseri
RWCO_2	Proteus mirabilis strain FDA MicroDB 87	Proteus		1445	0.0123	0.0361	0.00066	39770	k__Bacteria	p__Proteobacteria	c__Gammaproteobacteria	o__Enterobacterales	f__Morganellaceae	g__Proteus	s__Proteus mirabilis
RWCO_2	Proteus penneri ATCC 35198	Proteus		1232	0.0104	0.0307	0.00088	39770	k__Bacteria	p__Proteobacteria	c__Gammaproteobacteria	o__Enterobacterales	f__Morganellaceae	g__Proteus	s__Proteus penneri
RWCO_2	Providencia rettgeri strain CCBH11880	Providencia		2844	0.0223	0.0446	0.00154	1172187	k__Bacteria	p__Proteobacteria	c__Gammaproteobacteria	o__Enterobacterales	f__Morganellaceae	g__Providencia	s__Providencia rettgeri
RWCO_2	Pseudomonas bauzanensis	Pseudomonas		1845	0.0147	0.0322	0.00229	1172187	k__Bacteria	p__Proteobacteria	c__Gammaproteobacteria	o__Pseudomonadales	f__Pseudomonadaceae	g__Pseudomonas	s__Pseudomonas bauzanensis
RWCO_2	Pseudomonas fragi B25	Pseudomonas		2045	0.01	0.01	0.00156	675524	k__Bacteria	p__Proteobacteria	c__Gammaproteobacteria	o__Pseudomonadales	f__Pseudomonadaceae	g__Pseudomonas	s__Pseudomonas fragi
RWCO_2	Pseudomonas sp CF149	Pseudomonas		1337	0.016	0.054	0.00052	1056807	k__Bacteria	p__Proteobacteria	c__Gammaproteobacteria	o__Pseudomonadales	f__Pseudomonadaceae	g__Pseudomonas	s__Pseudomonas sp. CF149
RWCO_2	Ruminiclostridium thermocellum BC1	Ruminiclostridium		1495	0.0174	0.0639	0.00133	1056807	k__Bacteria	p__Firmicutes	c__Clostridia	o__Clostridiales	f__Ruminococcaceae	g__Ruminiclostridium	s__Ruminiclostridium thermocellum
RWCO_2	Saccharomonospora viridis DSM 43017	Saccharomonospora		72	0.1706	0.1596	0.00452	76636	k__Bacteria	p__Actinobacteria	c__Actinobacteria	o__Pseudonocardiales	f__Pseudonocardiaceae	g__Saccharomonospora	s__Saccharomonospora viridis
RWCO_2	Saccharopolyspora rectivirgula	Saccharopolyspora		26	0.0324	0.1303	0.00481	76636	k__Bacteria	p__Actinobacteria	c__Actinobacteria	o__Pseudonocardiales	f__Pseudonocardiaceae	g__Saccharopolyspora	s__Saccharopolyspora rectivirgula
RWCO_2	Sphaerobacter thermophilus DSM 20745	Sphaerobacter		2242	0.0109	0.0178	0.00116	1122247	k__Bacteria	p__Chloroflexi	c__Thermomicrobia	o__Sphaerobacterales	f__Sphaerobacteraceae	g__Sphaerobacter	s__Sphaerobacter thermophilus
RWCO_2	Symbiobacterium thermophilum IAM 14863	Symbiobacterium		2242	0.0109	0.0178	0.00116	1122247	k__Bacteria	p__Firmicutes	c__Clostridia	o__Clostridiales	f__Symbiobacteriaceae	g__Symbiobacterium	s__Symbiobacterium thermophilum
RWCO_2	Thermobifida fusca TM51	Thermobifida		2661	0.0133	0.0149	0.00441	1122247	k__Bacteria	p__Actinobacteria	c__Actinobacteria	o__Streptosporangiales	f__Nocardiopsaceae	g__Thermobifida	s__Thermobifida fusca
RWCO_2	Thermocrispum agreste DSM 44070	Thermocrispum		2089	0.0105	0.0118	0.00415	1122247	k__Bacteria	p__Actinobacteria	c__Actinobacteria	o__Pseudonocardiales	f__Pseudonocardiaceae	g__Thermocrispum	s__Thermocrispum agreste
RWCO_2	Ureibacillus thermosphaericus str Thermo BF	Ureibacillus		2512	0.0123	0.0151	0.00212	1122247	k__Bacteria	p__Firmicutes	c__Bacilli	o__Bacillales	f__Planococcaceae	g__Ureibacillus	s__Ureibacillus thermosphaericus
SCHO_1	Abiotrophia defectiva ATCC 49176	Abiotrophia		2512	0.0123	0.0151	0.00212	1122247	k__Bacteria	p__Firmicutes	c__Bacilli	o__Lactobacillales	f__Aerococcaceae	g__Abiotrophia	s__Abiotrophia defectiva
SCHO_1	Actinomyces johnsonii F0510	Actinomyces		27277	0.1239	0.1319	0.00528	1122247	k__Bacteria	p__Actinobacteria	c__Actinobacteria	o__Actinomycetales	f__Actinomycetaceae	g__Actinomyces	s__Actinomyces johnsonii
SCHO_1	Actinomyces naeslundii str Howell 279	Actinomyces		20708	0.0971	0.1033	0.00641	1122247	k__Bacteria	p__Actinobacteria	c__Actinobacteria	o__Actinomycetales	f__Actinomycetaceae	g__Actinomyces	s__Actinomyces naeslundii
SCHO_1	Actinomyces sp oral taxon 175 str F0384	Actinomyces		3346	0.0167	0.0183	0.00308	1122247	k__Bacteria	p__Actinobacteria	c__Actinobacteria	o__Actinomycetales	f__Actinomycetaceae	g__Actinomyces	s__Actinomyces sp. oral taxon 175
SCHO_1	Aggregatibacter segnis ATCC 33393	Aggregatibacter		2687	0.0133	0.0144	0.00324	1122247	k__Bacteria	p__Proteobacteria	c__Gammaproteobacteria	o__Pasteurellales	f__Pasteurellaceae	g__Aggregatibacter	s__Aggregatibacter segnis
SCHO_1	Aggregatibacter sp oral taxon 458 str W10330	Aggregatibacter		4285	0.0206	0.0355	0.00123	1150599	k__Bacteria	p__Proteobacteria	c__Gammaproteobacteria	o__Pasteurellales	f__Pasteurellaceae	g__Aggregatibacter	s__Aggregatibacter sp. oral taxon 458
SCHO_1	Anoxybacillus flavithermus TNO 09 006	Anoxybacillus		3375	0.0165	0.0285	0.00153	1150599	k__Bacteria	p__Firmicutes	c__Bacilli	o__Bacillales	f__Bacillaceae	g__Anoxybacillus	s__Anoxybacillus flavithermus
SCHO_1	candidate division TM7 single cell isolate TM7c	candidate		40003	0.1768	0.1772	0.01498	1078020	k__Bacteria	p__Candidatus Saccharibacteria	c__Candidatus Saccharibacteria_u_c	o__Candidatus Saccharibacteria_u_o	f__Candidatus Saccharibacteria_u_f	g__Candidatus Saccharibacteria_u_g	s__candidate division TM7 single-cell isolate TM7c
SCHO_1	Capnocytophaga sp oral taxon 329 str F0087	Capnocytophaga		40003	0.1768	0.1772	0.01498	1078020	k__Bacteria	p__Bacteroidetes	c__Flavobacteriia	o__Flavobacteriales	f__Flavobacteriaceae	g__Capnocytophaga	s__Capnocytophaga sp. oral taxon 329
SCHO_1	Carnobacterium divergens DSM 20623	Carnobacterium		3498	0.0169	0.0169	0.00144	1078020	k__Bacteria	p__Firmicutes	c__Bacilli	o__Lactobacillales	f__Carnobacteriaceae	g__Carnobacterium	s__Carnobacterium divergens
SCHO_1	Chlamydia psittaci 08 2626 L3	Chlamydia		3248	0.0158	0.0157	0.00213	1078020	k__Bacteria	p__Chlamydiae	c__Chlamydiia	o__Chlamydiales	f__Chlamydiaceae	g__Chlamydia	s__Chlamydia psittaci
SCHO_1	Corynebacterium matruchotii ATCC 33806	Corynebacterium		7095	0.0347	0.0345	0.01121	1078020	k__Bacteria	p__Actinobacteria	c__Actinobacteria	o__Corynebacteriales	f__Corynebacteriaceae	g__Corynebacterium	s__Corynebacterium matruchotii
SCHO_1	Dialister invisus DSM 15470	Dialister		5398	0.0267	0.0267	0.01028	1078020	k__Bacteria	p__Firmicutes	c__Negativicutes	o__Veillonellales	f__Veillonellaceae	g__Dialister	s__Dialister invisus
SCHO_1	Duganella zoogloeoides ATCC 25935	Duganella		12324	0.0596	0.0591	0.00961	1078020	k__Bacteria	p__Proteobacteria	c__Betaproteobacteria	o__Burkholderiales	f__Oxalobacteraceae	g__Duganella	s__Duganella zoogloeoides
SCHO_1	Enterobacteriaceae Family 9 5356 Node 28697	Enterobacteriaceae		12324	0.0596	0.0591	0.00961	1078020	k__Bacteria	p__Proteobacteria	c__Gammaproteobacteria	o__Enterobacterales	f__Enterobacterales_u_f	g__Enterobacterales_u_g	s__Enterobacterales_u_s
SCHO_1	Escherichia coli strain DH5a	Escherichia		31492	0.1396	0.1398	0.00564	1078020	k__Bacteria	p__Proteobacteria	c__Gammaproteobacteria	o__Enterobacterales	f__Enterobacteriaceae	g__Escherichia	s__Escherichia coli
SCHO_1	Gemella haemolysans ATCC 10379	Gemella		23676	0.1086	0.1091	0.00681	1078020	k__Bacteria	p__Firmicutes	c__Bacilli	o__Bacillales	f__Bacillales_u_f	g__Gemella	s__Gemella haemolysans
SCHO_1	Gluconobacter frateurii NBRC 103465	Gluconobacter		7910	0.0382	0.0383	0.00701	1078020	k__Bacteria	p__Proteobacteria	c__Alphaproteobacteria	o__Rhodospirillales	f__Acetobacteraceae	g__Gluconobacter	s__Gluconobacter frateurii
SCHO_1	Granulicatella adiacens ATCC 49175	Granulicatella		5856	0.0288	0.0289	0.00705	1078020	k__Bacteria	p__Firmicutes	c__Bacilli	o__Lactobacillales	f__Carnobacteriaceae	g__Granulicatella	s__Granulicatella adiacens
SCHO_1	Granulicatella elegans ATCC 700633	Granulicatella		98	0.006	0.006	0.00044	1773	k__Bacteria	p__Firmicutes	c__Bacilli	o__Lactobacillales	f__Carnobacteriaceae	g__Granulicatella	s__Granulicatella elegans
SCHO_1	Haemophilus haemolyticus M21621	Haemophilus		21880	0.1786	0.186	0.00603	546262	k__Bacteria	p__Proteobacteria	c__Gammaproteobacteria	o__Pasteurellales	f__Pasteurellaceae	g__Haemophilus	s__Haemophilus haemolyticus
SCHO_1	Haemophilus parainfluenzae ATCC 33392	Haemophilus		28427	0.2092	0.2179	0.01643	546262	k__Bacteria	p__Proteobacteria	c__Gammaproteobacteria	o__Pasteurellales	f__Pasteurellaceae	g__Haemophilus	s__Haemophilus parainfluenzae
SCHO_1	Haemophilus sp oral taxon 851 str F0397	Haemophilus		19544	0.1472	0.21	0.00582	596320	k__Bacteria	p__Proteobacteria	c__Gammaproteobacteria	o__Pasteurellales	f__Pasteurellaceae	g__Haemophilus	s__Haemophilus sp. oral taxon 851
SCHO_1	Kingella oralis ATCC 51147	Kingella		24850	0.1691	0.2407	0.01555	596320	k__Bacteria	p__Proteobacteria	c__Betaproteobacteria	o__Neisseriales	f__Neisseriaceae	g__Kingella	s__Kingella oralis
SCHO_1	Lactobacillus curvatus CRL 705	Lactobacillus		1405	0.0179	0.1141	0.00073	997348	k__Bacteria	p__Firmicutes	c__Bacilli	o__Lactobacillales	f__Lactobacillaceae	g__Lactobacillus	s__Lactobacillus curvatus
SCHO_1	Lactobacillus delbrueckii subsp bulgaricus 2038	Lactobacillus		1876	0.023	0.1369	0.0022	997348	k__Bacteria	p__Firmicutes	c__Bacilli	o__Lactobacillales	f__Lactobacillaceae	g__Lactobacillus	s__Lactobacillus delbrueckii
SCHO_1	Lactobacillus fuchuensis DSM 14340 JCM 11249	Lactobacillus		2530	0.0246	0.0406	0.00065	546266	k__Bacteria	p__Firmicutes	c__Bacilli	o__Lactobacillales	f__Lactobacillaceae	g__Lactobacillus	s__Lactobacillus fuchuensis
SCHO_1	Lactobacillus helveticus CNRZ32	Lactobacillus		3419	0.0325	0.0521	0.002	546266	k__Bacteria	p__Firmicutes	c__Bacilli	o__Lactobacillales	f__Lactobacillaceae	g__Lactobacillus	s__Lactobacillus helveticus
SCHO_1	Lactococcus lactis subsp cremoris HP	Lactococcus		659	0.0108	0.0342	0.00023	546267	k__Bacteria	p__Firmicutes	c__Bacilli	o__Lactobacillales	f__Streptococcaceae	g__Lactococcus	s__Lactococcus lactis
SCHO_1	Lautropia mirabilis ATCC 51599	Lautropia		962	0.015	0.0416	0.00072	546267	k__Bacteria	p__Proteobacteria	c__Betaproteobacteria	o__Burkholderiales	f__Burkholderiaceae	g__Lautropia	s__Lautropia mirabilis
SCHO_1	Leptotrichia shahii DSM 19757	Leptotrichia		12667	0.1573	0.2064	0.00689	547045	k__Bacteria	p__Fusobacteria	c__Fusobacteriia	o__Fusobacteriales	f__Leptotrichiaceae	g__Leptotrichia	s__Leptotrichia shahii
SCHO_1	Leuconostoc carnosum JB16	Leuconostoc		16071	0.1887	0.2445	0.01818	547045	k__Bacteria	p__Firmicutes	c__Bacilli	o__Lactobacillales	f__Leuconostocaceae	g__Leuconostoc	s__Leuconostoc carnosum
SCHO_1	Leuconostoc citreum LBAE C10	Leuconostoc		1045	0.0137	0.107	0.00069	665946	k__Bacteria	p__Firmicutes	c__Bacilli	o__Lactobacillales	f__Leuconostocaceae	g__Leuconostoc	s__Leuconostoc citreum
SCHO_1	Leuconostoc gelidum KCTC 3527	Leuconostoc		1471	0.0182	0.1281	0.00214	665946	k__Bacteria	p__Firmicutes	c__Bacilli	o__Lactobacillales	f__Leuconostocaceae	g__Leuconostoc	s__Leuconostoc gelidum
SCHO_1	Leuconostoc inhae KCTC 3774	Leuconostoc		2791	0.0223	0.0951	0.00129	546268	k__Bacteria	p__Firmicutes	c__Bacilli	o__Lactobacillales	f__Leuconostocaceae	g__Leuconostoc	s__Leuconostoc inhae
SCHO_1	Leuconostoc mesenteroides subsp mesenteroides ATCC 8293	Leuconostoc		3656	0.0264	0.11	0.00355	546268	k__Bacteria	p__Firmicutes	c__Bacilli	o__Lactobacillales	f__Leuconostocaceae	g__Leuconostoc	s__Leuconostoc mesenteroides
SCHO_1	Leuconostoc pseudomesenteroides KCTC 3652	Leuconostoc		2177	0.0099	0.0121	0.00282	314253	k__Bacteria	p__Firmicutes	c__Bacilli	o__Lactobacillales	f__Leuconostocaceae	g__Leuconostoc	s__Leuconostoc pseudomesenteroides
SCHO_1	Leuconostoc sp DORA 2	Leuconostoc		2921	0.0129	0.0159	0.0027	314253	k__Bacteria	p__Firmicutes	c__Bacilli	o__Lactobacillales	f__Leuconostocaceae	g__Leuconostoc	s__Leuconostoc sp. DORA_2
SCHO_1	Morococcus cerebrosus strain CIP 81 93	Morococcus		2647	0.0116	0.0142	0.00327	314253	k__Bacteria	p__Proteobacteria	c__Betaproteobacteria	o__Neisseriales	f__Neisseriaceae	g__Morococcus	s__Morococcus cerebrosus
SCHO_1	Mycobacterium tuberculosis strain KT 0185	Mycobacterium		2074	0.0107	0.0128	0.00363	323098	k__Bacteria	p__Actinobacteria	c__Actinobacteria	o__Corynebacteriales	f__Mycobacteriaceae	g__Mycobacterium	s__Mycobacterium tuberculosis
SCHO_1	Neisseria cinerea ATCC 14685	Neisseria		4210	0.022	0.0222	0.00072	323098	k__Bacteria	p__Proteobacteria	c__Betaproteobacteria	o__Neisseriales	f__Neisseriaceae	g__Neisseria	s__Neisseria cinerea
SCHO_1	Neisseria flavescens SK114	Neisseria		3339	0.0179	0.0181	0.00091	323098	k__Bacteria	p__Proteobacteria	c__Betaproteobacteria	o__Neisseriales	f__Neisseriaceae	g__Neisseria	s__Neisseria flavescens
SCHO_1	Neisseria macacae ATCC 33926	Neisseria		3418	0.0174	0.0206	0.00345	323098	k__Bacteria	p__Proteobacteria	c__Betaproteobacteria	o__Neisseriales	f__Neisseriaceae	g__Neisseria	s__Neisseria macacae
SCHO_1	Neisseria mucosa ATCC 25996	Neisseria		2706	0.0141	0.0168	0.00377	323098	k__Bacteria	p__Proteobacteria	c__Betaproteobacteria	o__Neisseriales	f__Neisseriaceae	g__Neisseria	s__Neisseria mucosa
SCHO_1	Neisseria polysaccharea ATCC 43768	Neisseria		2830	0.0111	0.0111	0.00158	228410	k__Bacteria	p__Proteobacteria	c__Betaproteobacteria	o__Neisseriales	f__Neisseriaceae	g__Neisseria	s__Neisseria polysaccharea
SCHO_1	Neisseria sicca ATCC 29256	Neisseria		2830	0.0111	0.0111	0.00158	228410	k__Bacteria	p__Proteobacteria	c__Betaproteobacteria	o__Neisseriales	f__Neisseriaceae	g__Neisseria	s__Neisseria sicca
SCHO_1	Neisseria sp GT4A CT1	Neisseria		2180	0.0108	0.0108	0.00032	228410	k__Bacteria	p__Proteobacteria	c__Betaproteobacteria	o__Neisseriales	f__Neisseriaceae	g__Neisseria	s__Neisseria sp. GT4A_CT1
SCHO_1	Neisseria subflava NJ9703	Neisseria		2641	0.0127	0.0129	0.00177	1437448	k__Bacteria	p__Proteobacteria	c__Betaproteobacteria	o__Neisseriales	f__Neisseriaceae	g__Neisseria	s__Neisseria subflava
SCHO_1	Pantoea sp aB	Pantoea		2641	0.0127	0.0129	0.00177	1437448	k__Bacteria	p__Proteobacteria	c__Gammaproteobacteria	o__Enterobacterales	f__Erwiniaceae	g__Pantoea	s__Pantoea sp. aB
SCHO_1	Pantoea sp MBLJ3	Pantoea		2197	0.0094	0.0094	0.00059	1122619	k__Bacteria	p__Proteobacteria	c__Gammaproteobacteria	o__Enterobacterales	f__Erwiniaceae	g__Pantoea	s__Pantoea sp. MBLJ3
SCHO_1	Porphyromonas sp KLE 1280	Porphyromonas		2197	0.0094	0.0094	0.00059	1122619	k__Bacteria	p__Bacteroidetes	c__Bacteroidia	o__Bacteroidales	f__Porphyromonadaceae	g__Porphyromonas	s__Porphyromonas sp. KLE 1280
SCHO_1	Porphyromonas sp oral taxon 279 str F0450	Porphyromonas		1186	0.0143	0.025	0.00146	1122620	k__Bacteria	p__Bacteroidetes	c__Bacteroidia	o__Bacteroidales	f__Porphyromonadaceae	g__Porphyromonas	s__Porphyromonas sp. oral taxon 279
SCHO_1	Prevotella sp oral taxon 473 str F0040	Prevotella		1287	0.0143	0.0234	0.00224	1122620	k__Bacteria	p__Bacteroidetes	c__Bacteroidia	o__Bacteroidales	f__Prevotellaceae	g__Alloprevotella	s__Prevotella sp. oral taxon 473
SCHO_1	Propionibacterium freudenreichii subsp shermanii CIRM BIA1	Propionibacterium		8983	0.0477	0.064	0.0025	743719	k__Bacteria	p__Actinobacteria	c__Actinobacteria	o__Propionibacteriales	f__Propionibacteriaceae	g__Propionibacterium	s__Propionibacterium freudenreichii
SCHO_1	Pseudomonas fluorescens LMG 5329	Pseudomonas		7531	0.0407	0.0535	0.00327	743719	k__Bacteria	p__Proteobacteria	c__Gammaproteobacteria	o__Pseudomonadales	f__Pseudomonadaceae	g__Pseudomonas	s__Pseudomonas fluorescens
SCHO_1	Pseudomonas fragi B25	Pseudomonas		10322	0.0016	0.0015	0.00072	682957	k__Bacteria	p__Proteobacteria	c__Gammaproteobacteria	o__Pseudomonadales	f__Pseudomonadaceae	g__Pseudomonas	s__Pseudomonas fragi
SCHO_1	Pseudomonas moraviensis R28 S	Pseudomonas		10322	0.0016	0.0015	0.00072	682957	k__Bacteria	p__Proteobacteria	c__Gammaproteobacteria	o__Pseudomonadales	f__Pseudomonadaceae	g__Pseudomonas	s__Pseudomonas moraviensis
SCHO_1	Pseudomonas psychrophila HA 4	Pseudomonas		5392	0.0176	0.0382	0.00079	682957	k__Bacteria	p__Proteobacteria	c__Gammaproteobacteria	o__Pseudomonadales	f__Pseudomonadaceae	g__Pseudomonas	s__Pseudomonas psychrophila
SCHO_1	Pseudomonas simiae strain MEB105	Pseudomonas		4661	0.0161	0.0356	0.00115	682957	k__Bacteria	p__Proteobacteria	c__Gammaproteobacteria	o__Pseudomonadales	f__Pseudomonadaceae	g__Pseudomonas	s__Pseudomonas simiae
SCHO_1	Pseudomonas sp 2 922010	Pseudomonas		3426	0.0178	0.0178	0.00056	1105367	k__Bacteria	p__Proteobacteria	c__Gammaproteobacteria	o__Pseudomonadales	f__Pseudomonadaceae	g__Pseudomonas	s__Pseudomonas canadensis
SCHO_1	Pseudomonas sp Ag1	Pseudomonas		2446	0.013	0.013	0.00063	1105367	k__Bacteria	p__Proteobacteria	c__Gammaproteobacteria	o__Pseudomonadales	f__Pseudomonadaceae	g__Pseudomonas	s__Pseudomonas sp. Ag1
SCHO_1	Pseudomonas sp CF149	Pseudomonas		5339	0.1029	0.3842	0.00588	1261128	k__Bacteria	p__Proteobacteria	c__Gammaproteobacteria	o__Pseudomonadales	f__Pseudomonadaceae	g__Pseudomonas	s__Pseudomonas sp. CF149
SCHO_1	Pseudomonas sp CF150	Pseudomonas		4086	0.0809	0.3279	0.00974	1261128	k__Bacteria	p__Proteobacteria	c__Gammaproteobacteria	o__Pseudomonadales	f__Pseudomonadaceae	g__Pseudomonas	s__Pseudomonas sp. CF150
SCHO_1	Pseudomonas sp CFT9	Pseudomonas		5356	0.0749	0.3669	0.00524	517433	k__Bacteria	p__Proteobacteria	c__Gammaproteobacteria	o__Pseudomonadales	f__Pseudomonadaceae	g__Pseudomonas	s__Pseudomonas sp. CFT9
SCHO_1	Pseudomonas sp Eur1 9 41	Pseudomonas		636	0.0113	0.043	0.00074	517433	k__Bacteria	p__Proteobacteria	c__Gammaproteobacteria	o__Pseudomonadales	f__Pseudomonadaceae	g__Pseudomonas	s__Pseudomonas sp. Eur1 9.41
SCHO_1	Pseudomonas sp FH1	Pseudomonas		9665	0.1315	0.3822	0.009	1562889	k__Bacteria	p__Proteobacteria	c__Gammaproteobacteria	o__Pseudomonadales	f__Pseudomonadaceae	g__Pseudomonas	s__Pseudomonas sp. FH1
SCHO_1	Pseudomonas sp LAMO17WK12 I2	Pseudomonas		7696	0.1114	0.3274	0.01612	1562889	k__Bacteria	p__Proteobacteria	c__Gammaproteobacteria	o__Pseudomonadales	f__Pseudomonadaceae	g__Pseudomonas	s__Pseudomonas sp. LAMO17WK12:I2
SCHO_1	Pseudomonas sp PTA1	Pseudomonas		659	0.0115	0.0432	0.00075	1562889	k__Bacteria	p__Proteobacteria	c__Gammaproteobacteria	o__Pseudomonadales	f__Pseudomonadaceae	g__Pseudomonas	s__Pseudomonas sp. PTA1
SCHO_1	Pseudomonas sp R62	Pseudomonas		840	0.0141	0.0525	0.00213	1562889	k__Bacteria	p__Proteobacteria	c__Gammaproteobacteria	o__Pseudomonadales	f__Pseudomonadaceae	g__Pseudomonas	s__Pseudomonas sp. R62
SCHO_1	Pseudomonas sp R81	Pseudomonas		2239	0.011	0.0112	0.0009	593105	k__Bacteria	p__Proteobacteria	c__Gammaproteobacteria	o__Pseudomonadales	f__Pseudomonadaceae	g__Pseudomonas	s__Pseudomonas sp. R81
SCHO_1	Pseudomonas sp RIT357	Pseudomonas		2092	0.0103	0.0105	0.00135	593105	k__Bacteria	p__Proteobacteria	c__Gammaproteobacteria	o__Pseudomonadales	f__Pseudomonadaceae	g__Pseudomonas	s__Pseudomonas sp. RIT357
SCHO_1	Pseudomonas sp WCS374	Pseudomonas		4406	0.0225	0.0224	0.00148	412597	k__Bacteria	p__Proteobacteria	c__Gammaproteobacteria	o__Pseudomonadales	f__Pseudomonadaceae	g__Pseudomonas	s__Pseudomonas sp. WCS374
SCHO_1	Pseudomonas veronii 1YdBTEX2	Pseudomonas		4406	0.0225	0.0224	0.00148	412597	k__Bacteria	p__Proteobacteria	c__Gammaproteobacteria	o__Pseudomonadales	f__Pseudomonadaceae	g__Pseudomonas	s__Pseudomonas veronii
SCHO_1	Pseudomonas viridiflava UASWS0038	Pseudomonas		2382	0.012	0.012	0.00097	412597	k__Bacteria	p__Proteobacteria	c__Gammaproteobacteria	o__Pseudomonadales	f__Pseudomonadaceae	g__Pseudomonas	s__Pseudomonas viridiflava
SCHO_1	Rahnella aquatilis HX2	Rahnella		2020	0.0104	0.0104	0.00132	412597	k__Bacteria	p__Proteobacteria	c__Gammaproteobacteria	o__Enterobacterales	f__Yersiniaceae	g__Rahnella	s__Rahnella aquatilis
SCHO_1	Rahnella sp WP5	Rahnella		4025	0.0203	0.0203	0.00065	412597	k__Bacteria	p__Proteobacteria	c__Gammaproteobacteria	o__Enterobacterales	f__Yersiniaceae	g__Rahnella	s__Rahnella sp. WP5
SCHO_1	Rahnella sp Y9602	Rahnella		3110	0.0159	0.0158	0.00078	412597	k__Bacteria	p__Proteobacteria	c__Gammaproteobacteria	o__Enterobacterales	f__Yersiniaceae	g__Rahnella	s__Rahnella sp. Y9602
SCHO_1	Staphylococcus aureus subsp aureus strain MV8	Staphylococcus		21240	0.589	0.5601	0.03136	1306952	k__Bacteria	p__Firmicutes	c__Bacilli	o__Bacillales	f__Staphylococcaceae	g__Staphylococcus	s__Staphylococcus aureus
SCHO_1	Streptococcus intermedius B196	Streptococcus		15810	0.4947	0.4918	0.05692	1306952	k__Bacteria	p__Firmicutes	c__Bacilli	o__Lactobacillales	f__Streptococcaceae	g__Streptococcus	s__Streptococcus intermedius
SCHO_1	Streptococcus oralis SK10	Streptococcus		2910	0.0175	0.0175	0.00054	1262914	k__Bacteria	p__Firmicutes	c__Bacilli	o__Lactobacillales	f__Streptococcaceae	g__Streptococcus	s__Streptococcus oralis
SCHO_1	Streptococcus sp 2 1 36FAA	Streptococcus		2263	0.0139	0.0139	0.00066	1262914	k__Bacteria	p__Firmicutes	c__Bacilli	o__Lactobacillales	f__Streptococcaceae	g__Streptococcus	s__Streptococcus sp. 2_1_36FAA
SCHO_1	Streptococcus sp C300	Streptococcus		10952	0.0557	0.0557	0.00375	1262915	k__Bacteria	p__Firmicutes	c__Bacilli	o__Lactobacillales	f__Streptococcaceae	g__Streptococcus	s__Streptococcus sp. C300
SCHO_1	Streptococcus sp DBCMS	Streptococcus		8435	0.0475	0.0475	0.00609	1262915	k__Bacteria	p__Firmicutes	c__Bacilli	o__Lactobacillales	f__Streptococcaceae	g__Streptococcus	s__Streptococcus sp. DBCMS
SCHO_1	Streptococcus sp GMD3S	Streptococcus		24101	0.1608	0.1609	0.0071	1262915	k__Bacteria	p__Firmicutes	c__Bacilli	o__Lactobacillales	f__Streptococcaceae	g__Streptococcus	s__Streptococcus sp. GMD3S
SCHO_1	Streptococcus sp GMD5S	Streptococcus		19733	0.1358	0.1358	0.01054	1262915	k__Bacteria	p__Firmicutes	c__Bacilli	o__Lactobacillales	f__Streptococcaceae	g__Streptococcus	s__Streptococcus sp. GMD5S
SCHO_1	Streptococcus sp VT 162	Streptococcus		8263	0.0397	0.0401	0.00736	1122959	k__Bacteria	p__Firmicutes	c__Bacilli	o__Lactobacillales	f__Streptococcaceae	g__Streptococcus	s__Streptococcus sp. VT 162
SCHO_1	Streptococcus thermophilus ND03	Streptococcus		7157	0.0344	0.0347	0.00867	1122959	k__Bacteria	p__Firmicutes	c__Bacilli	o__Lactobacillales	f__Streptococcaceae	g__Streptococcus	s__Streptococcus thermophilus
SCHO_1	Thermus sp RL	Thermus		7836	0.0634	0.1422	0.00195	997829	k__Bacteria	p__Deinococcus-Thermus	c__Deinococci	o__Thermales	f__Thermaceae	g__Thermus	s__Thermus parvatiensis
SCHO_1	Thermus thermophilus JL 18	Thermus		17458	0.1367	0.1834	0.00499	1125723	k__Bacteria	p__Deinococcus-Thermus	c__Deinococci	o__Thermales	f__Thermaceae	g__Thermus	s__Thermus thermophilus
SCHO_1	Veillonella dispar DORA 11	Veillonella		21417	0.1608	0.2141	0.01337	1125723	k__Bacteria	p__Firmicutes	c__Negativicutes	o__Veillonellales	f__Veillonellaceae	g__Veillonella	s__Veillonella dispar
SCHO_1	Veillonella parvula ACS 068 V Sch12	Veillonella		3707	0.0165	0.0165	0.00043	1035197	k__Bacteria	p__Firmicutes	c__Negativicutes	o__Veillonellales	f__Veillonellaceae	g__Veillonella	s__Veillonella parvula
SCHO_1	Veillonella sp 3 1 44	Veillonella		4419	0.0185	0.0185	0.00111	1035197	k__Bacteria	p__Firmicutes	c__Negativicutes	o__Veillonellales	f__Veillonellaceae	g__Veillonella	s__Veillonella sp. 3_1_44
SCHO_1	Veillonella sp 6 1 27	Veillonella		625	0.0182	0.0406	0.00048	754252	k__Bacteria	p__Firmicutes	c__Negativicutes	o__Veillonellales	f__Veillonellaceae	g__Veillonella	s__Veillonella sp. 6_1_27
SCHO_1	Veillonella sp DORA B 18 19 23	Veillonella		540	0.018	0.0316	0.00059	754252	k__Bacteria	p__Firmicutes	c__Negativicutes	o__Veillonellales	f__Veillonellaceae	g__Veillonella	s__Veillonella sp. DORA_B_18_19_23
SCHO_1	Veillonella sp oral taxon 780 str F0422	Veillonella		386	0.0134	0.0252	0.00044	754252	k__Bacteria	p__Firmicutes	c__Negativicutes	o__Veillonellales	f__Veillonellaceae	g__Veillonella	s__Veillonella sp. oral taxon 780
SCHO_1	Weissella cibaria KACC 11862	Weissella		415	0.0143	0.0242	0.0009	754252	k__Bacteria	p__Firmicutes	c__Bacilli	o__Lactobacillales	f__Leuconostocaceae	g__Weissella	s__Weissella cibaria
SCHO_2	Abiotrophia defectiva ATCC 49176	Abiotrophia		7026	0.0406	0.0406	0.0062	1410668	k__Bacteria	p__Firmicutes	c__Bacilli	o__Lactobacillales	f__Aerococcaceae	g__Abiotrophia	s__Abiotrophia defectiva
SCHO_2	Actinomyces johnsonii F0510	Actinomyces		7026	0.0406	0.0406	0.0062	1410668	k__Bacteria	p__Actinobacteria	c__Actinobacteria	o__Actinomycetales	f__Actinomycetaceae	g__Actinomyces	s__Actinomyces johnsonii
SCHO_2	Actinomyces naeslundii str Howell 279	Actinomyces		2357	0.0136	0.0136	0.00041	1410668	k__Bacteria	p__Actinobacteria	c__Actinobacteria	o__Actinomycetales	f__Actinomycetaceae	g__Actinomyces	s__Actinomyces naeslundii
SCHO_2	Actinomyces sp oral taxon 175 str F0384	Actinomyces		1985	0.0113	0.0113	0.00053	1410668	k__Bacteria	p__Actinobacteria	c__Actinobacteria	o__Actinomycetales	f__Actinomycetaceae	g__Actinomyces	s__Actinomyces sp. oral taxon 175
SCHO_2	Aggregatibacter segnis ATCC 33393	Aggregatibacter		7891	0.0349	0.0349	0.00122	1123008	k__Bacteria	p__Proteobacteria	c__Gammaproteobacteria	o__Pasteurellales	f__Pasteurellaceae	g__Aggregatibacter	s__Aggregatibacter segnis
SCHO_2	Aggregatibacter sp oral taxon 458 str W10330	Aggregatibacter		6067	0.0274	0.0274	0.00148	1123008	k__Bacteria	p__Proteobacteria	c__Gammaproteobacteria	o__Pasteurellales	f__Pasteurellaceae	g__Aggregatibacter	s__Aggregatibacter sp. oral taxon 458
SCHO_2	Anoxybacillus flavithermus TNO 09 006	Anoxybacillus		6583	0.0323	0.0458	0.00383	1312367	k__Bacteria	p__Firmicutes	c__Bacilli	o__Bacillales	f__Bacillaceae	g__Anoxybacillus	s__Anoxybacillus flavithermus
SCHO_2	candidate division TM7 single cell isolate TM7c	candidate		5468	0.027	0.0399	0.00517	1312367	k__Bacteria	p__Candidatus Saccharibacteria	c__Candidatus Saccharibacteria_u_c	o__Candidatus Saccharibacteria_u_o	f__Candidatus Saccharibacteria_u_f	g__Candidatus Saccharibacteria_u_g	s__candidate division TM7 single-cell isolate TM7c
SCHO_2	Capnocytophaga sp oral taxon 329 str F0087	Capnocytophaga		124	0.0124	0.0417	0.00456	584	k__Bacteria	p__Bacteroidetes	c__Flavobacteriia	o__Flavobacteriales	f__Flavobacteriaceae	g__Capnocytophaga	s__Capnocytophaga sp. oral taxon 329
SCHO_2	Carnobacterium divergens DSM 20623	Carnobacterium		3032	0.0158	0.0319	0.00206	471881	k__Bacteria	p__Firmicutes	c__Bacilli	o__Lactobacillales	f__Carnobacteriaceae	g__Carnobacterium	s__Carnobacterium divergens
SCHO_2	Corynebacterium matruchotii ATCC 33806	Corynebacterium		2559	0.0132	0.0281	0.00274	471881	k__Bacteria	p__Actinobacteria	c__Actinobacteria	o__Corynebacteriales	f__Corynebacteriaceae	g__Corynebacterium	s__Corynebacterium matruchotii
SCHO_2	Dialister invisus DSM 15470	Dialister		2062	0.0099	0.0224	0.00079	585	k__Bacteria	p__Firmicutes	c__Negativicutes	o__Veillonellales	f__Veillonellaceae	g__Dialister	s__Dialister invisus
SCHO_2	Duganella zoogloeoides ATCC 25935	Duganella		7513	0.0364	0.0378	0.00356	587	k__Bacteria	p__Proteobacteria	c__Betaproteobacteria	o__Burkholderiales	f__Oxalobacteraceae	g__Duganella	s__Duganella zoogloeoides
SCHO_2	Enterobacteriaceae Family 9 5356 Node 28697	Enterobacteriaceae		6400	0.0315	0.0324	0.0048	587	k__Bacteria	p__Proteobacteria	c__Gammaproteobacteria	o__Enterobacterales	f__Enterobacterales_u_f	g__Enterobacterales_u_g	s__Enterobacterales_u_s
SCHO_2	Escherichia coli strain DH5a	Escherichia		2526	0.0122	0.0122	0.00165	1201036	k__Bacteria	p__Proteobacteria	c__Gammaproteobacteria	o__Enterobacterales	f__Enterobacteriaceae	g__Escherichia	s__Escherichia coli
SCHO_2	Gemella haemolysans ATCC 10379	Gemella		2526	0.0122	0.0122	0.00165	1201036	k__Bacteria	p__Firmicutes	c__Bacilli	o__Bacillales	f__Bacillales_u_f	g__Gemella	s__Gemella haemolysans
SCHO_2	Gluconobacter frateurii NBRC 103465	Gluconobacter		2849	0.0117	0.0118	0.00037	1201036	k__Bacteria	p__Proteobacteria	c__Alphaproteobacteria	o__Rhodospirillales	f__Acetobacteraceae	g__Gluconobacter	s__Gluconobacter frateurii
SCHO_2	Granulicatella adiacens ATCC 49175	Granulicatella		2250	0.0097	0.0098	0.00047	1201036	k__Bacteria	p__Firmicutes	c__Bacilli	o__Lactobacillales	f__Carnobacteriaceae	g__Granulicatella	s__Granulicatella adiacens
SCHO_2	Granulicatella elegans ATCC 700633	Granulicatella		6860	0.0294	0.0294	0.00113	411467	k__Bacteria	p__Firmicutes	c__Bacilli	o__Lactobacillales	f__Carnobacteriaceae	g__Granulicatella	s__Granulicatella elegans
SCHO_2	Haemophilus haemolyticus M21127	Haemophilus		5363	0.0233	0.0233	0.00157	411467	k__Bacteria	p__Proteobacteria	c__Gammaproteobacteria	o__Pasteurellales	f__Pasteurellaceae	g__Haemophilus	s__Haemophilus haemolyticus
SCHO_2	Haemophilus parainfluenzae ATCC 33392	Haemophilus		575	0.0758	0.0337	0.00094	287	k__Bacteria	p__Proteobacteria	c__Gammaproteobacteria	o__Pasteurellales	f__Pasteurellaceae	g__Haemophilus	s__Haemophilus parainfluenzae
SCHO_2	Haemophilus sp oral taxon 851 str F0397	Haemophilus		422	0.1161	0.0326	0.00236	287	k__Bacteria	p__Proteobacteria	c__Gammaproteobacteria	o__Pasteurellales	f__Pasteurellaceae	g__Haemophilus	s__Haemophilus sp. oral taxon 851
SCHO_2	Kingella oralis ATCC 51147	Kingella		411	0.1683	0.0553	0.00218	287	k__Bacteria	p__Proteobacteria	c__Betaproteobacteria	o__Neisseriales	f__Neisseriaceae	g__Kingella	s__Kingella oralis
SCHO_2	Lactobacillus curvatus CRL 705	Lactobacillus		721333	0.8988	0.9013	0.06296	690598	k__Bacteria	p__Firmicutes	c__Bacilli	o__Lactobacillales	f__Lactobacillaceae	g__Lactobacillus	s__Lactobacillus curvatus
SCHO_2	Lactobacillus delbrueckii subsp bulgaricus 2038	Lactobacillus		593235	0.8723	0.8753	0.11686	690598	k__Bacteria	p__Firmicutes	c__Bacilli	o__Lactobacillales	f__Lactobacillaceae	g__Lactobacillus	s__Lactobacillus delbrueckii
SCHO_2	Lactobacillus fuchuensis DSM 14340 JCM 11249	Lactobacillus		3322	0.0111	0.0088	0.00033	653930	k__Bacteria	p__Firmicutes	c__Bacilli	o__Lactobacillales	f__Lactobacillaceae	g__Lactobacillus	s__Lactobacillus fuchuensis
SCHO_2	Lactobacillus helveticus CNRZ32	Lactobacillus		2767	0.0094	0.0076	0.00061	653930	k__Bacteria	p__Firmicutes	c__Bacilli	o__Lactobacillales	f__Lactobacillaceae	g__Lactobacillus	s__Lactobacillus helveticus
SCHO_2	Lactococcus lactis subsp cremoris HP	Lactococcus		3398	0.0114	0.0176	0.00128	653930	k__Bacteria	p__Firmicutes	c__Bacilli	o__Lactobacillales	f__Streptococcaceae	g__Lactococcus	s__Lactococcus lactis
SCHO_2	Lautropia mirabilis ATCC 51599	Lautropia		3398	0.0114	0.0176	0.00128	653930	k__Bacteria	p__Proteobacteria	c__Betaproteobacteria	o__Burkholderiales	f__Burkholderiaceae	g__Lautropia	s__Lautropia mirabilis
SCHO_2	Leptotrichia shahii DSM 19757	Leptotrichia		63890	0.0254	0.015	0.00465	653930	k__Bacteria	p__Fusobacteria	c__Fusobacteriia	o__Fusobacteriales	f__Leptotrichiaceae	g__Leptotrichia	s__Leptotrichia shahii
SCHO_2	Leuconostoc carnosum JB16	Leuconostoc		58147	0.0248	0.0145	0.00686	653930	k__Bacteria	p__Firmicutes	c__Bacilli	o__Lactobacillales	f__Leuconostocaceae	g__Leuconostoc	s__Leuconostoc carnosum
SCHO_2	Leuconostoc citreum KM20	Leuconostoc		2748	0.0121	0.0187	0.00293	653930	k__Bacteria	p__Firmicutes	c__Bacilli	o__Lactobacillales	f__Leuconostocaceae	g__Leuconostoc	s__Leuconostoc citreum
SCHO_2	Leuconostoc gelidum KCTC 3527	Leuconostoc		2748	0.0121	0.0187	0.00293	653930	k__Bacteria	p__Firmicutes	c__Bacilli	o__Lactobacillales	f__Leuconostocaceae	g__Leuconostoc	s__Leuconostoc gelidum
SCHO_2	Leuconostoc inhae KCTC 3774	Leuconostoc		3001	0.0119	0.0217	0.00059	587753	k__Bacteria	p__Firmicutes	c__Bacilli	o__Lactobacillales	f__Leuconostocaceae	g__Leuconostoc	s__Leuconostoc inhae
SCHO_2	Leuconostoc lactis	Leuconostoc		2637	0.0105	0.0185	0.00104	587753	k__Bacteria	p__Firmicutes	c__Bacilli	o__Lactobacillales	f__Leuconostocaceae	g__Leuconostoc	s__Leuconostoc lactis
SCHO_2	Leuconostoc mesenteroides subsp cremoris ATCC 19254	Leuconostoc		8977	0.018	0.0299	0.00102	1117958	k__Bacteria	p__Firmicutes	c__Bacilli	o__Lactobacillales	f__Leuconostocaceae	g__Leuconostoc	s__Leuconostoc mesenteroides
SCHO_2	Leuconostoc pseudomesenteroides KCTC 3652	Leuconostoc		7310	0.0159	0.0263	0.00176	1117958	k__Bacteria	p__Firmicutes	c__Bacilli	o__Lactobacillales	f__Leuconostocaceae	g__Leuconostoc	s__Leuconostoc pseudomesenteroides
SCHO_2	Leuconostoc sp DORA 2	Leuconostoc		42062	0.1751	0.2706	0.00991	1324332	k__Bacteria	p__Firmicutes	c__Bacilli	o__Lactobacillales	f__Leuconostocaceae	g__Leuconostoc	s__Leuconostoc sp. DORA_2
SCHO_2	Morococcus cerebrosus strain CIP 81 93	Morococcus		47265	0.1918	0.2925	0.02408	1324332	k__Bacteria	p__Proteobacteria	c__Betaproteobacteria	o__Neisseriales	f__Neisseriaceae	g__Morococcus	s__Morococcus cerebrosus
SCHO_2	Neisseria cinerea ATCC 14685	Neisseria		3707343	0.8763	0.9092	0.22439	564421	k__Bacteria	p__Proteobacteria	c__Betaproteobacteria	o__Neisseriales	f__Neisseriaceae	g__Neisseria	s__Neisseria cinerea
SCHO_2	Neisseria flavescens SK114	Neisseria		3061770	0.8735	0.9064	0.39525	564421	k__Bacteria	p__Proteobacteria	c__Betaproteobacteria	o__Neisseriales	f__Neisseriaceae	g__Neisseria	s__Neisseria flavescens
SCHO_2	Neisseria macacae ATCC 33926	Neisseria		2420	0.0098	0.0152	0.00016	564421	k__Bacteria	p__Proteobacteria	c__Betaproteobacteria	o__Neisseriales	f__Neisseriaceae	g__Neisseria	s__Neisseria macacae
SCHO_2	Neisseria mucosa ATCC 25996	Neisseria		16873	0.0702	0.0762	0.00335	216595	k__Bacteria	p__Proteobacteria	c__Betaproteobacteria	o__Neisseriales	f__Neisseriaceae	g__Neisseria	s__Neisseria mucosa
SCHO_2	Neisseria polysaccharea ATCC 43768	Neisseria		17	0.032	0.1427	0.01301	294	k__Bacteria	p__Proteobacteria	c__Betaproteobacteria	o__Neisseriales	f__Neisseriaceae	g__Neisseria	s__Neisseria polysaccharea
SCHO_2	Neisseria sicca ATCC 29256	Neisseria		40110	0.1067	0.1323	0.00597	1136138	k__Bacteria	p__Proteobacteria	c__Betaproteobacteria	o__Neisseriales	f__Neisseriaceae	g__Neisseria	s__Neisseria sicca
SCHO_2	Neisseria sp GT4A CT1	Neisseria		31057	0.0886	0.112	0.01031	1136138	k__Bacteria	p__Proteobacteria	c__Betaproteobacteria	o__Neisseriales	f__Neisseriaceae	g__Neisseria	s__Neisseria sp. GT4A_CT1
SCHO_2	Neisseria subflava NJ9703	Neisseria		5430	0.0212	0.0268	0.00075	1136138	k__Bacteria	p__Proteobacteria	c__Betaproteobacteria	o__Neisseriales	f__Neisseriaceae	g__Neisseria	s__Neisseria subflava
SCHO_2	Pantoea sp MBLJ3	Pantoea		4502	0.0178	0.0226	0.00129	1136138	k__Bacteria	p__Proteobacteria	c__Gammaproteobacteria	o__Enterobacterales	f__Erwiniaceae	g__Pantoea	s__Pantoea sp. MBLJ3
SCHO_2	Porphyromonas sp oral taxon 279 str F0450	Porphyromonas		13925	0.0635	0.0731	0.00705	1136138	k__Bacteria	p__Bacteroidetes	c__Bacteroidia	o__Bacteroidales	f__Porphyromonadaceae	g__Porphyromonas	s__Porphyromonas sp. oral taxon 279
SCHO_2	Prevotella sp oral taxon 473 str F0040	Prevotella		12856	0.0594	0.0688	0.01049	1136138	k__Bacteria	p__Bacteroidetes	c__Bacteroidia	o__Bacteroidales	f__Prevotellaceae	g__Alloprevotella	s__Prevotella sp. oral taxon 473
SCHO_2	Propionibacterium freudenreichii subsp shermanii CIRM BIA1	Propionibacterium		30871	0.1305	0.1447	0.00437	1136138	k__Bacteria	p__Actinobacteria	c__Actinobacteria	o__Propionibacteriales	f__Propionibacteriaceae	g__Propionibacterium	s__Propionibacterium freudenreichii
SCHO_2	Pseudomonas fluorescens LMG 5329	Pseudomonas		36384	0.1472	0.1635	0.01117	1136138	k__Bacteria	p__Proteobacteria	c__Gammaproteobacteria	o__Pseudomonadales	f__Pseudomonadaceae	g__Pseudomonas	s__Pseudomonas fluorescens
SCHO_2	Pseudomonas fragi B25	Pseudomonas		5816	0.0169	0.0286	0.00086	1136138	k__Bacteria	p__Proteobacteria	c__Gammaproteobacteria	o__Pseudomonadales	f__Pseudomonadaceae	g__Pseudomonas	s__Pseudomonas fragi
SCHO_2	Pseudomonas mandelii JR 1	Pseudomonas		4924	0.0148	0.0257	0.00117	1136138	k__Bacteria	p__Proteobacteria	c__Gammaproteobacteria	o__Pseudomonadales	f__Pseudomonadaceae	g__Pseudomonas	s__Pseudomonas mandelii
SCHO_2	Pseudomonas moraviensis R28 S	Pseudomonas		11511	0.0517	0.0522	0.0022	104087	k__Bacteria	p__Proteobacteria	c__Gammaproteobacteria	o__Pseudomonadales	f__Pseudomonadaceae	g__Pseudomonas	s__Pseudomonas moraviensis
SCHO_2	Pseudomonas psychrophila HA 4	Pseudomonas		8963	0.0414	0.0416	0.00369	104087	k__Bacteria	p__Proteobacteria	c__Gammaproteobacteria	o__Pseudomonadales	f__Pseudomonadaceae	g__Pseudomonas	s__Pseudomonas psychrophila
SCHO_2	Pseudomonas simiae strain 2 36	Pseudomonas		3494	0.0103	0.0129	0.00041	104087	k__Bacteria	p__Proteobacteria	c__Gammaproteobacteria	o__Pseudomonadales	f__Pseudomonadaceae	g__Pseudomonas	s__Pseudomonas simiae
SCHO_2	Pseudomonas sp FH1	Pseudomonas		2999	0.0091	0.0112	0.00057	104087	k__Bacteria	p__Proteobacteria	c__Gammaproteobacteria	o__Pseudomonadales	f__Pseudomonadaceae	g__Pseudomonas	s__Pseudomonas sp. FH1
SCHO_2	Pseudomonas veronii 1YdBTEX2	Pseudomonas		23163	0.0841	0.1153	0.00436	707248	k__Bacteria	p__Proteobacteria	c__Gammaproteobacteria	o__Pseudomonadales	f__Pseudomonadaceae	g__Pseudomonas	s__Pseudomonas veronii
SCHO_2	Pseudomonas viridiflava UASWS0038	Pseudomonas		17553	0.0646	0.0959	0.00741	707248	k__Bacteria	p__Proteobacteria	c__Gammaproteobacteria	o__Pseudomonadales	f__Pseudomonadaceae	g__Pseudomonas	s__Pseudomonas viridiflava
SCHO_2	Rahnella aquatilis HX2	Rahnella		141463	0.2281	0.2429	0.01309	1147786	k__Bacteria	p__Proteobacteria	c__Gammaproteobacteria	o__Enterobacterales	f__Yersiniaceae	g__Rahnella	s__Rahnella aquatilis
SCHO_2	Rahnella sp Y9602	Rahnella		120134	0.1991	0.2127	0.02329	1147786	k__Bacteria	p__Proteobacteria	c__Gammaproteobacteria	o__Enterobacterales	f__Yersiniaceae	g__Rahnella	s__Rahnella sp. Y9602
SCHO_2	Streptococcus gordonii str Challis substr CH1	Streptococcus		2768	0.0109	0.0115	0.00065	1147786	k__Bacteria	p__Firmicutes	c__Bacilli	o__Lactobacillales	f__Streptococcaceae	g__Streptococcus	s__Streptococcus gordonii
SCHO_2	Streptococcus intermedius B196	Streptococcus		1008	0.0305	0.1277	0.0131	76759	k__Bacteria	p__Firmicutes	c__Bacilli	o__Lactobacillales	f__Streptococcaceae	g__Streptococcus	s__Streptococcus intermedius
SCHO_2	Streptococcus mitis SK321	Streptococcus		844	0.0254	0.1083	0.01511	76759	k__Bacteria	p__Firmicutes	c__Bacilli	o__Lactobacillales	f__Streptococcaceae	g__Streptococcus	s__Streptococcus mitis
SCHO_2	Streptococcus oralis SK10	Streptococcus		4077	0.0309	0.0705	0.00212	1395516	k__Bacteria	p__Firmicutes	c__Bacilli	o__Lactobacillales	f__Streptococcaceae	g__Streptococcus	s__Streptococcus oralis
SCHO_2	Streptococcus sanguinis SK49	Streptococcus		3238	0.0248	0.057	0.00369	1395516	k__Bacteria	p__Firmicutes	c__Bacilli	o__Lactobacillales	f__Streptococcaceae	g__Streptococcus	s__Streptococcus sanguinis
SCHO_2	Streptococcus sp GMD3S	Streptococcus		13934	0.067	0.1318	0.00336	1395516	k__Bacteria	p__Firmicutes	c__Bacilli	o__Lactobacillales	f__Streptococcaceae	g__Streptococcus	s__Streptococcus sp. GMD3S
SCHO_2	Thermus sp RL	Thermus		11397	0.0562	0.1104	0.0058	1395516	k__Bacteria	p__Deinococcus-Thermus	c__Deinococci	o__Thermales	f__Thermaceae	g__Thermus	s__Thermus parvatiensis
SCHO_2	Thermus thermophilus JL 18	Thermus		7638	0.0541	0.1359	0.00264	1395516	k__Bacteria	p__Deinococcus-Thermus	c__Deinococci	o__Thermales	f__Thermaceae	g__Thermus	s__Thermus thermophilus
SCHO_2	Veillonella dispar DORA 11	Veillonella		9266	0.0622	0.1523	0.00687	1395516	k__Bacteria	p__Firmicutes	c__Negativicutes	o__Veillonellales	f__Veillonellaceae	g__Veillonella	s__Veillonella dispar
SCHO_2	Veillonella parvula ACS 068 V Sch12	Veillonella		1012	0.0143	0.0666	0.00112	1215113	k__Bacteria	p__Firmicutes	c__Negativicutes	o__Veillonellales	f__Veillonellaceae	g__Veillonella	s__Veillonella parvula
SCHO_2	Veillonella sp 3 1 44	Veillonella		702	0.0106	0.0514	0.00309	1215113	k__Bacteria	p__Firmicutes	c__Negativicutes	o__Veillonellales	f__Veillonellaceae	g__Veillonella	s__Veillonella sp. 3_1_44
SCHO_2	Weissella cibaria KACC 11862	Weissella		1741	0.0096	0.0116	0.0003	1282356	k__Bacteria	p__Firmicutes	c__Bacilli	o__Lactobacillales	f__Leuconostocaceae	g__Weissella	s__Weissella cibaria
SWCA_1	Arthrobacter arilaitensis Re117	Arthrobacter		42886	0.0252	0.0347	0.00272	1211112	k__Bacteria	p__Actinobacteria	c__Actinobacteria	o__Micrococcales	f__Micrococcaceae	g__Glutamicibacter	s__Glutamicibacter arilaitensis
SWCA_1	Burkholderiales Order 15 3404 Node 25753	Burkholderiales		33756	0.0245	0.0339	0.0049	1211112	k__Bacteria	p__Proteobacteria	c__Betaproteobacteria	o__Burkholderiales	f__Burkholderiales_u_f	g__Burkholderiales_u_g	s__Burkholderiales_u_s
SWCA_1	Christensenella Family Node 1	Christensenella		4615	0.0145	0.021	0.00042	1211112	k__Bacteria	p__Firmicutes	c__Clostridia	o__Clostridiales	f__Christensenellaceae	g__Christensenella	s__Christensenella_u_s
SWCA_1	Desmospora sp 8437	Desmospora		5502	0.0161	0.0233	0.00108	1211112	k__Bacteria	p__Firmicutes	c__Bacilli	o__Bacillales	f__Thermoactinomycetaceae	g__Desmospora	s__Desmospora sp. 8437
SWCA_1	Mycobacterium hassiacum DSM 44199	Mycobacterium		4637	0.0065	0.013	0.00029	1211112	k__Bacteria	p__Actinobacteria	c__Actinobacteria	o__Corynebacteriales	f__Mycobacteriaceae	g__Mycobacterium	s__Mycobacterium hassiacum
SWCA_1	Mycobacterium thermoresistibile ATCC 19527	Mycobacterium		1741	0.012	0.0586	0.00088	1112217	k__Bacteria	p__Actinobacteria	c__Actinobacteria	o__Corynebacteriales	f__Mycobacteriaceae	g__Mycobacterium	s__Mycobacterium thermoresistibile
SWCA_1	Nitrobacter sp Nb 311A	Nitrobacter		1142	0.0309	0.1279	0.01339	1299319	k__Bacteria	p__Proteobacteria	c__Alphaproteobacteria	o__Rhizobiales	f__Bradyrhizobiaceae	g__Nitrobacter	s__Nitrobacter sp. Nb-311A
SWCA_1	Nitrobacter winogradskyi Nb 255	Nitrobacter		945	0.0255	0.108	0.01515	1299319	k__Bacteria	p__Proteobacteria	c__Alphaproteobacteria	o__Rhizobiales	f__Bradyrhizobiaceae	g__Nitrobacter	s__Nitrobacter winogradskyi
SWCA_1	Pseudomonas stutzeri DSM 10701	Pseudomonas		3145	0.0159	0.018	0.00061	303	k__Bacteria	p__Proteobacteria	c__Gammaproteobacteria	o__Pseudomonadales	f__Pseudomonadaceae	g__Pseudomonas	s__Pseudomonas stutzeri
SWCA_1	Reyranella massiliensis 521	Reyranella		2698	0.0143	0.0153	0.00105	303	k__Bacteria	p__Proteobacteria	c__Alphaproteobacteria	o__Rhodospirillales	f__Rhodospirillales_u_f	g__Reyranella	s__Reyranella massiliensis
SWCA_1	Saccharomonospora glauca K62	Saccharomonospora		8099	0.0322	0.0322	0.00132	216142	k__Bacteria	p__Actinobacteria	c__Actinobacteria	o__Pseudonocardiales	f__Pseudonocardiaceae	g__Saccharomonospora	s__Saccharomonospora glauca
SWCA_1	Saccharomonospora viridis DSM 43017	Saccharomonospora		6035	0.0251	0.0251	0.00214	216142	k__Bacteria	p__Actinobacteria	c__Actinobacteria	o__Pseudonocardiales	f__Pseudonocardiaceae	g__Saccharomonospora	s__Saccharomonospora viridis
SWCA_1	Saccharopolyspora rectivirgula	Saccharopolyspora		6845	0.0245	0.0245	0.00046	216142	k__Bacteria	p__Actinobacteria	c__Actinobacteria	o__Pseudonocardiales	f__Pseudonocardiaceae	g__Saccharopolyspora	s__Saccharopolyspora rectivirgula
SWCA_1	Sphaerobacter thermophilus DSM 20745	Sphaerobacter		4700	0.0185	0.0185	0.00053	216142	k__Bacteria	p__Chloroflexi	c__Thermomicrobia	o__Sphaerobacterales	f__Sphaerobacteraceae	g__Sphaerobacter	s__Sphaerobacter thermophilus
SWCA_1	Symbiobacterium thermophilum IAM 14863	Symbiobacterium		8258	0.0208	0.0601	0.00126	76760	k__Bacteria	p__Firmicutes	c__Clostridia	o__Clostridiales	f__Symbiobacteriaceae	g__Symbiobacterium	s__Symbiobacterium thermophilum
SWCA_1	Thaumarchaeota archaeon MY3	Thaumarchaeota		6749	0.0189	0.0497	0.00216	76760	k__Archaea	p__Thaumarchaeota	c__Nitrososphaeria	o__Nitrososphaerales	f__Nitrososphaeraceae	g__Candidatus Nitrosocosmicus	s__Candidatus Nitrocosmicus oleophilus
SWCA_1	Thermoactinomyces sp Gus2 1	Thermoactinomyces		1183	0.0174	0.1108	0.00611	321846	k__Bacteria	p__Firmicutes	c__Bacilli	o__Bacillales	f__Thermoactinomycetaceae	g__Thermoactinomyces	s__Thermoactinomyces sp. Gus2-1
SWCA_1	Thermobifida fusca TM51	Thermobifida		6540	0.0574	0.2423	0.00807	321846	k__Bacteria	p__Actinobacteria	c__Actinobacteria	o__Streptosporangiales	f__Nocardiopsaceae	g__Thermobifida	s__Thermobifida fusca
SWCA_1	Thermobispora bispora DSM 43833	Thermobispora		710	0.014	0.0863	0.00327	321846	k__Bacteria	p__Actinobacteria	c__Actinobacteria	o__Actinobacteria_u_o	f__Actinobacteria_u_f	g__Thermobispora	s__Thermobispora bispora
SWCA_2	Arthrobacter arilaitensis Re117	Arthrobacter		820	0.0242	0.1421	0.00274	321846	k__Bacteria	p__Actinobacteria	c__Actinobacteria	o__Micrococcales	f__Micrococcaceae	g__Glutamicibacter	s__Glutamicibacter arilaitensis
SWCA_2	Burkholderiales Order 15 3404 Node 25753	Burkholderiales		5235	0.07	0.2882	0.00428	321846	k__Bacteria	p__Proteobacteria	c__Betaproteobacteria	o__Burkholderiales	f__Burkholderiales_u_f	g__Burkholderiales_u_g	s__Burkholderiales_u_s
SWCA_2	Christensenella Family Node 1	Christensenella		420	0.013	0.0808	0.00094	321846	k__Bacteria	p__Firmicutes	c__Clostridia	o__Clostridiales	f__Christensenellaceae	g__Christensenella	s__Christensenella_u_s
SWCA_2	Desmospora sp 8437	Desmospora		4706	0.0154	0.021	0.00067	1506582	k__Bacteria	p__Firmicutes	c__Bacilli	o__Bacillales	f__Thermoactinomycetaceae	g__Desmospora	s__Desmospora sp. 8437
SWCA_2	Mycobacterium hassiacum DSM 44199	Mycobacterium		391	0.0229	0.0206	0.00049	665948	k__Bacteria	p__Actinobacteria	c__Actinobacteria	o__Corynebacteriales	f__Mycobacteriaceae	g__Mycobacterium	s__Mycobacterium hassiacum
SWCA_2	Mycobacterium thermoresistibile ATCC 19527	Mycobacterium		5532	0.022	0.0307	0.00129	915099	k__Bacteria	p__Actinobacteria	c__Actinobacteria	o__Corynebacteriales	f__Mycobacteriaceae	g__Mycobacterium	s__Mycobacterium thermoresistibile
SWCA_2	Pseudomonas stutzeri DSM 10701	Pseudomonas		569430	0.3912	0.5344	0.05299	915099	k__Bacteria	p__Proteobacteria	c__Gammaproteobacteria	o__Pseudomonadales	f__Pseudomonadaceae	g__Pseudomonas	s__Pseudomonas stutzeri
SWCA_2	Reyranella massiliensis 521	Reyranella		9330	0.0417	0.0973	0.00312	915099	k__Bacteria	p__Proteobacteria	c__Alphaproteobacteria	o__Rhodospirillales	f__Rhodospirillales_u_f	g__Reyranella	s__Reyranella massiliensis
SWCA_2	Saccharomonospora glauca K62	Saccharomonospora		2765	0.0141	0.0143	0.00195	1499686	k__Bacteria	p__Actinobacteria	c__Actinobacteria	o__Pseudonocardiales	f__Pseudonocardiaceae	g__Saccharomonospora	s__Saccharomonospora glauca
SWCA_2	Saccharomonospora viridis	Saccharomonospora		2765	0.0141	0.0143	0.00195	1499686	k__Bacteria	p__Actinobacteria	c__Actinobacteria	o__Pseudonocardiales	f__Pseudonocardiaceae	g__Saccharomonospora	s__Saccharomonospora viridis
SWCA_2	Saccharopolyspora rectivirgula	Saccharopolyspora		4201	0.0199	0.052	0.00094	1234594	k__Bacteria	p__Actinobacteria	c__Actinobacteria	o__Pseudonocardiales	f__Pseudonocardiaceae	g__Saccharopolyspora	s__Saccharopolyspora rectivirgula
SWCA_2	Sphaerobacter thermophilus DSM 20745	Sphaerobacter		2247	0.0108	0.0098	0.00035	1197727	k__Bacteria	p__Chloroflexi	c__Thermomicrobia	o__Sphaerobacterales	f__Sphaerobacteraceae	g__Sphaerobacter	s__Sphaerobacter thermophilus
SWCA_2	Symbiobacterium thermophilum IAM 14863	Symbiobacterium		39962	0.1246	0.2855	0.00667	1197727	k__Bacteria	p__Firmicutes	c__Clostridia	o__Clostridiales	f__Symbiobacteriaceae	g__Symbiobacterium	s__Symbiobacterium thermophilum
SWCA_2	Thaumarchaeota archaeon MY3	Thaumarchaeota		1742	0.0144	0.0282	0.00049	1197727	k__Archaea	p__Thaumarchaeota	c__Nitrososphaeria	o__Nitrososphaerales	f__Nitrososphaeraceae	g__Candidatus Nitrosocosmicus	s__Candidatus Nitrocosmicus oleophilus
SWCA_2	Thermoactinomyces sp Gus2 1	Thermoactinomyces		6829	0.0151	0.0208	0.00058	1524267	k__Bacteria	p__Firmicutes	c__Bacilli	o__Bacillales	f__Thermoactinomycetaceae	g__Thermoactinomyces	s__Thermoactinomyces sp. Gus2-1
SWCA_2	Thermobifida fusca YX	Thermobifida		3410	0.0098	0.0105	0.00038	1163065	k__Bacteria	p__Actinobacteria	c__Actinobacteria	o__Streptosporangiales	f__Nocardiopsaceae	g__Thermobifida	s__Thermobifida fusca
TWCA_1	Acinetobacter lwoffii NCTC 5866 CIP 64 10	Acinetobacter		47666	0.1442	0.1474	0.00598	1163065	k__Bacteria	p__Proteobacteria	c__Gammaproteobacteria	o__Pseudomonadales	f__Moraxellaceae	g__Acinetobacter	s__Acinetobacter lwoffii
TWCA_1	Acinetobacter sp NIPH 713	Acinetobacter		28578	0.0874	0.119	0.00488	911239	k__Bacteria	p__Proteobacteria	c__Gammaproteobacteria	o__Pseudomonadales	f__Moraxellaceae	g__Acinetobacter	s__Acinetobacter sp. NIPH 713
TWCA_1	Alcaligenes faecalis subsp faecalis NBRC 13111	Alcaligenes		22924	0.0732	0.1019	0.00859	911239	k__Bacteria	p__Proteobacteria	c__Betaproteobacteria	o__Burkholderiales	f__Alcaligenaceae	g__Alcaligenes	s__Alcaligenes faecalis
TWCA_1	Aminobacter sp J41	Aminobacter		3129	0.0148	0.0284	0.00148	911239	k__Bacteria	p__Proteobacteria	c__Alphaproteobacteria	o__Rhizobiales	f__Phyllobacteriaceae	g__Aminobacter	s__Aminobacter sp. J41
TWCA_1	Aquamicrobium defluvii	Aquamicrobium		3121	0.0147	0.0281	0.00237	911239	k__Bacteria	p__Proteobacteria	c__Alphaproteobacteria	o__Rhizobiales	f__Phyllobacteriaceae	g__Aquamicrobium	s__Aquamicrobium defluvii
TWCA_1	Arthrobacter arilaitensis Re117	Arthrobacter		9653	0.0433	0.0632	0.00137	911239	k__Bacteria	p__Actinobacteria	c__Actinobacteria	o__Micrococcales	f__Micrococcaceae	g__Glutamicibacter	s__Glutamicibacter arilaitensis
TWCA_1	Brachybacterium paraconglomeratum LC44	Brachybacterium		4076	0.0101	0.0258	0.00061	911239	k__Bacteria	p__Actinobacteria	c__Actinobacteria	o__Micrococcales	f__Dermabacteraceae	g__Brachybacterium	s__Brachybacterium paraconglomeratum
TWCA_1	Brevundimonas naejangsanensis	Brevundimonas		1968	0.0612	0.3732	0.00455	911240	k__Bacteria	p__Proteobacteria	c__Alphaproteobacteria	o__Caulobacterales	f__Caulobacteraceae	g__Brevundimonas	s__Brevundimonas naejangsanensis
TWCA_1	Carnobacterium sp AT7	Carnobacterium		3212	0.0497	0.0984	0.00275	911240	k__Bacteria	p__Firmicutes	c__Bacilli	o__Lactobacillales	f__Carnobacteriaceae	g__Carnobacterium	s__Carnobacterium sp. AT7
TWCA_1	Castellaniella defragrans 65Phen	Castellaniella		1143	0.0362	0.3233	0.00176	911240	k__Bacteria	p__Proteobacteria	c__Betaproteobacteria	o__Burkholderiales	f__Alcaligenaceae	g__Castellaniella	s__Castellaniella defragrans
TWCA_1	Christensenella Family Node 1	Christensenella		1443	0.0407	0.3751	0.00378	911244	k__Bacteria	p__Firmicutes	c__Clostridia	o__Clostridiales	f__Christensenellaceae	g__Christensenella	s__Christensenella_u_s
TWCA_1	Deinococcus Thermus bacterium JGI 0000112 G17	Deinococcus		1789	0.0292	0.0944	0.00208	911244	k__Bacteria	p__Deinococcus-Thermus	c__Deinococcus-Thermus_u_c	o__Deinococcus-Thermus_u_o	f__Deinococcus-Thermus_u_f	g__Deinococcus-Thermus_u_g	s__Deinococcus-Thermus bacterium JGI 0000112-G17
TWCA_1	Devosia sp LC5	Devosia		1186	0.0345	0.3321	0.00211	911244	k__Bacteria	p__Proteobacteria	c__Alphaproteobacteria	o__Rhizobiales	f__Hyphomicrobiaceae	g__Devosia	s__Devosia sp. LC5
TWCA_1	Elizabethkingia miricola	Elizabethkingia		55136	0.1044	0.1321	0.0059	1463662	k__Bacteria	p__Bacteroidetes	c__Flavobacteriia	o__Flavobacteriales	f__Flavobacteriaceae	g__Elizabethkingia	s__Elizabethkingia miricola
TWCA_1	Escherichia coli strain 912	Escherichia		8648	0.0508	0.1144	0.00464	378534	k__Bacteria	p__Proteobacteria	c__Gammaproteobacteria	o__Enterobacterales	f__Enterobacteriaceae	g__Escherichia	s__Escherichia coli
TWCA_1	Galbibacter marinus	Galbibacter		7451	0.0313	0.0465	0.0015	378534	k__Bacteria	p__Bacteroidetes	c__Flavobacteriia	o__Flavobacteriales	f__Flavobacteriaceae	g__Galbibacter	s__Galbibacter marinus
TWCA_1	Gelidibacter mesophilus DSM 14095	Gelidibacter		5853	0.0371	0.0882	0.00238	378534	k__Bacteria	p__Bacteroidetes	c__Flavobacteriia	o__Flavobacteriales	f__Flavobacteriaceae	g__Gelidibacter	s__Gelidibacter mesophilus
TWCA_1	Jonesia denitrificans DSM 20603	Jonesia		522150	0.5273	0.6967	0.05603	1284392	k__Bacteria	p__Actinobacteria	c__Actinobacteria	o__Micrococcales	f__Jonesiaceae	g__Jonesia	s__Jonesia denitrificans
TWCA_1	Leucobacter salsicius M1 8	Leucobacter		427800	0.4928	0.6731	0.1044	1284392	k__Bacteria	p__Actinobacteria	c__Actinobacteria	o__Micrococcales	f__Microbacteriaceae	g__Leucobacter	s__Leucobacter salsicius
TWCA_1	Luteimonas mephitis DSM 12574	Luteimonas		45073	0.1805	0.2624	0.00963	1284392	k__Bacteria	p__Proteobacteria	c__Gammaproteobacteria	o__Xanthomonadales	f__Xanthomonadaceae	g__Luteimonas	s__Luteimonas mephitis
TWCA_1	Luteimonas sp J29	Luteimonas		50666	0.1966	0.284	0.02348	1284392	k__Bacteria	p__Proteobacteria	c__Gammaproteobacteria	o__Xanthomonadales	f__Xanthomonadaceae	g__Luteimonas	s__Luteimonas sp. J29
TWCA_1	Lysobacter defluvii IMMIB APB 9 DSM 18482	Lysobacter		4813	0.0086	0.0134	0.00032	1284393	k__Bacteria	p__Proteobacteria	c__Gammaproteobacteria	o__Xanthomonadales	f__Xanthomonadaceae	g__Lysobacter	s__Lysobacter defluvii
TWCA_1	Methanobacterium sp MB1	Methanobacterium		2482	0.0128	0.0168	0.00054	1268068	k__Archaea	p__Euryarchaeota	c__Methanobacteria	o__Methanobacteriales	f__Methanobacteriaceae	g__Methanobacterium	s__Methanobacterium sp. MB1
TWCA_1	Mycobacterium hassiacum DSM 44199	Mycobacterium		41	0.014	0.0214	0.00055	1144322	k__Bacteria	p__Actinobacteria	c__Actinobacteria	o__Corynebacteriales	f__Mycobacteriaceae	g__Mycobacterium	s__Mycobacterium hassiacum
TWCA_1	Mycobacterium thermoresistibile ATCC 19527	Mycobacterium		10829	0.0445	0.0735	0.00261	1144708	k__Bacteria	p__Actinobacteria	c__Actinobacteria	o__Corynebacteriales	f__Mycobacteriaceae	g__Mycobacterium	s__Mycobacterium thermoresistibile
TWCA_1	Nitrosomonas europaea ATCC 19718	Nitrosomonas		21539	0.091	0.1906	0.0038	1144334	k__Bacteria	p__Proteobacteria	c__Betaproteobacteria	o__Nitrosomonadales	f__Nitrosomonadaceae	g__Nitrosomonas	s__Nitrosomonas europaea
TWCA_1	Ochrobactrum rhizosphaerae SJY1	Ochrobactrum		27138	0.1157	0.2043	0.0049	1144335	k__Bacteria	p__Proteobacteria	c__Alphaproteobacteria	o__Rhizobiales	f__Brucellaceae	g__Ochrobactrum	s__Ochrobactrum rhizosphaerae
TWCA_1	Proteiniclasticum ruminis DSM 24773	Proteiniclasticum		3601	0.01	0.015	0.00031	1144336	k__Bacteria	p__Firmicutes	c__Clostridia	o__Clostridiales	f__Clostridiaceae	g__Proteiniclasticum	s__Proteiniclasticum ruminis
TWCA_1	Pseudochrobactrum sp AO18b	Pseudochrobactrum		3927	0.0118	0.018	0.0006	1144337	k__Bacteria	p__Proteobacteria	c__Alphaproteobacteria	o__Rhizobiales	f__Brucellaceae	g__Pseudochrobactrum	s__Pseudochrobactrum sp. AO18b
TWCA_1	Pseudomonas bauzanensis	Pseudomonas		3103	0.0091	0.0133	0.00028	1144339	k__Bacteria	p__Proteobacteria	c__Gammaproteobacteria	o__Pseudomonadales	f__Pseudomonadaceae	g__Pseudomonas	s__Pseudomonas bauzanensis
TWCA_1	Pseudomonas sp 20 BN	Pseudomonas		9008	0.0348	0.0424	0.00181	1259798	k__Bacteria	p__Proteobacteria	c__Gammaproteobacteria	o__Pseudomonadales	f__Pseudomonadaceae	g__Pseudomonas	s__Pseudomonas saudiphocaensis
TWCA_1	Pseudomonas stutzeri DSM 10701	Pseudomonas		22379	0.0509	0.0716	0.00301	1259798	k__Bacteria	p__Proteobacteria	c__Gammaproteobacteria	o__Pseudomonadales	f__Pseudomonadaceae	g__Pseudomonas	s__Pseudomonas stutzeri
TWCA_1	Psychrobacter arcticus 273 4	Psychrobacter		6101	0.0284	0.0325	0.0009	1259798	k__Bacteria	p__Proteobacteria	c__Gammaproteobacteria	o__Pseudomonadales	f__Moraxellaceae	g__Psychrobacter	s__Psychrobacter arcticus
TWCA_1	Psychrobacter cryohalolentis K5	Psychrobacter		1757	0.0117	0.0379	0.00083	1206777	k__Bacteria	p__Proteobacteria	c__Gammaproteobacteria	o__Pseudomonadales	f__Moraxellaceae	g__Psychrobacter	s__Psychrobacter cryohalolentis
TWCA_1	Pusillimonas sp T7 7	Pusillimonas		1091	0.016	0.0663	0.00125	1033994	k__Bacteria	p__Proteobacteria	c__Betaproteobacteria	o__Burkholderiales	f__Alcaligenaceae	g__Pusillimonas	s__Pusillimonas sp. T7-7
TWCA_1	Saccharomonospora glauca K62	Saccharomonospora		34900	0.1368	0.2075	0.00826	1125977	k__Bacteria	p__Actinobacteria	c__Actinobacteria	o__Pseudonocardiales	f__Pseudonocardiaceae	g__Saccharomonospora	s__Saccharomonospora glauca
TWCA_1	Saccharomonospora viridis	Saccharomonospora		25174	0.0904	0.1797	0.00726	1240676	k__Bacteria	p__Actinobacteria	c__Actinobacteria	o__Pseudonocardiales	f__Pseudonocardiaceae	g__Saccharomonospora	s__Saccharomonospora viridis
TWCA_1	Saccharopolyspora rectivirgula	Saccharopolyspora		2993	0.014	0.0446	0.00119	1500297	k__Bacteria	p__Actinobacteria	c__Actinobacteria	o__Pseudonocardiales	f__Pseudonocardiaceae	g__Saccharopolyspora	s__Saccharopolyspora rectivirgula
TWCA_1	Sphaerobacter thermophilus DSM 20745	Sphaerobacter		6468	0.0299	0.0847	0.00205	1500297	k__Bacteria	p__Chloroflexi	c__Thermomicrobia	o__Sphaerobacterales	f__Sphaerobacteraceae	g__Sphaerobacter	s__Sphaerobacter thermophilus
TWCA_1	Staphylococcus lentus F1142	Staphylococcus		15889	0.068	0.1296	0.00359	1500297	k__Bacteria	p__Firmicutes	c__Bacilli	o__Bacillales	f__Staphylococcaceae	g__Staphylococcus	s__Staphylococcus lentus
TWCA_1	Symbiobacterium thermophilum IAM 14863	Symbiobacterium		25520	0.1418	0.2294	0.00576	76761	k__Bacteria	p__Firmicutes	c__Clostridia	o__Clostridiales	f__Symbiobacteriaceae	g__Symbiobacterium	s__Symbiobacterium thermophilum
TWCA_1	Thermobifida fusca TM51	Thermobifida		3826	0.0314	0.0718	0.00215	1144884	k__Bacteria	p__Actinobacteria	c__Actinobacteria	o__Streptosporangiales	f__Nocardiopsaceae	g__Thermobifida	s__Thermobifida fusca
TWCA_1	Thermocrispum municipale DSM 44069	Thermocrispum		7072	0.058	0.1301	0.00279	1144884	k__Bacteria	p__Actinobacteria	c__Actinobacteria	o__Pseudonocardiales	f__Pseudonocardiaceae	g__Thermocrispum	s__Thermocrispum municipale
TWCA_2	Acinetobacter lwoffii NCTC 5866 CIP 64 10	Acinetobacter		7695	0.0587	0.1408	0.00286	1144884	k__Bacteria	p__Proteobacteria	c__Gammaproteobacteria	o__Pseudomonadales	f__Moraxellaceae	g__Acinetobacter	s__Acinetobacter lwoffii
TWCA_2	Acinetobacter sp NIPH 713	Acinetobacter		3293	0.1331	0.2912	0.0068	1144885	k__Bacteria	p__Proteobacteria	c__Gammaproteobacteria	o__Pseudomonadales	f__Moraxellaceae	g__Acinetobacter	s__Acinetobacter sp. NIPH 713
TWCA_2	Alcaligenes faecalis subsp faecalis NBRC 13111	Alcaligenes		120	0.0133	0.0818	0.00175	1144885	k__Bacteria	p__Proteobacteria	c__Betaproteobacteria	o__Burkholderiales	f__Alcaligenaceae	g__Alcaligenes	s__Alcaligenes faecalis
TWCA_2	Aminobacter sp J41	Aminobacter		23644	0.0805	0.0862	0.00406	1470593	k__Bacteria	p__Proteobacteria	c__Alphaproteobacteria	o__Rhizobiales	f__Phyllobacteriaceae	g__Aminobacter	s__Aminobacter sp. J41
TWCA_2	Aquamicrobium defluvii	Aquamicrobium		91311	0.3189	0.324	0.01362	1470593	k__Bacteria	p__Proteobacteria	c__Alphaproteobacteria	o__Rhizobiales	f__Phyllobacteriaceae	g__Aquamicrobium	s__Aquamicrobium defluvii
TWCA_2	Arthrobacter arilaitensis Re117	Arthrobacter		11955	0.0552	0.0576	0.00169	1470593	k__Bacteria	p__Actinobacteria	c__Actinobacteria	o__Micrococcales	f__Micrococcaceae	g__Glutamicibacter	s__Glutamicibacter arilaitensis
TWCA_2	Brachybacterium paraconglomeratum LC44	Brachybacterium		1960	0.0323	0.0962	0.00204	1452718	k__Bacteria	p__Actinobacteria	c__Actinobacteria	o__Micrococcales	f__Dermabacteraceae	g__Brachybacterium	s__Brachybacterium paraconglomeratum
TWCA_2	Brevundimonas naejangsanensis	Brevundimonas		1358	0.0248	0.0781	0.00249	1452718	k__Bacteria	p__Proteobacteria	c__Alphaproteobacteria	o__Caulobacterales	f__Caulobacteraceae	g__Brevundimonas	s__Brevundimonas naejangsanensis
TWCA_2	Carnobacterium sp AT7	Carnobacterium		7566	0.0233	0.0238	0.00456	686578	k__Bacteria	p__Firmicutes	c__Bacilli	o__Lactobacillales	f__Carnobacteriaceae	g__Carnobacterium	s__Carnobacterium sp. AT7
TWCA_2	Castellaniella defragrans 65Phen	Castellaniella		6482	0.0212	0.0215	0.00554	686578	k__Bacteria	p__Proteobacteria	c__Betaproteobacteria	o__Burkholderiales	f__Alcaligenaceae	g__Castellaniella	s__Castellaniella defragrans
TWCA_2	Christensenella Family Node 1	Christensenella		1083	0.0105	0.0127	0.001	985010	k__Bacteria	p__Firmicutes	c__Clostridia	o__Clostridiales	f__Christensenellaceae	g__Christensenella	s__Christensenella_u_s
TWCA_2	Deinococcus Thermus bacterium JGI 0000112 G17	Deinococcus		8801	0.0171	0.0248	0.00094	1415630	k__Bacteria	p__Deinococcus-Thermus	c__Deinococcus-Thermus_u_c	o__Deinococcus-Thermus_u_o	f__Deinococcus-Thermus_u_f	g__Deinococcus-Thermus_u_g	s__Deinococcus-Thermus bacterium JGI 0000112-G17
TWCA_2	Devosia sp LC5	Devosia		14858	0.0534	0.0654	0.00202	1259797	k__Bacteria	p__Proteobacteria	c__Alphaproteobacteria	o__Rhizobiales	f__Hyphomicrobiaceae	g__Devosia	s__Devosia sp. LC5
TWCA_2	Elizabethkingia miricola	Elizabethkingia		3019	0.0098	0.0158	0.00029	1207075	k__Bacteria	p__Bacteroidetes	c__Flavobacteriia	o__Flavobacteriales	f__Flavobacteriaceae	g__Elizabethkingia	s__Elizabethkingia miricola
TWCA_2	Escherichia coli strain 912	Escherichia		2217	0.057	0.3866	0.00461	1495331	k__Bacteria	p__Proteobacteria	c__Gammaproteobacteria	o__Enterobacterales	f__Enterobacteriaceae	g__Escherichia	s__Escherichia coli
TWCA_2	Galbibacter marinus	Galbibacter		1744	0.0182	0.0944	0.00161	1495331	k__Bacteria	p__Bacteroidetes	c__Flavobacteriia	o__Flavobacteriales	f__Flavobacteriaceae	g__Galbibacter	s__Galbibacter marinus
TWCA_2	Gelidibacter mesophilus DSM 14095	Gelidibacter		2035	0.0519	0.3444	0.00285	1495331	k__Bacteria	p__Bacteroidetes	c__Flavobacteriia	o__Flavobacteriales	f__Flavobacteriaceae	g__Gelidibacter	s__Gelidibacter mesophilus
TWCA_2	Jonesia denitrificans DSM 20603	Jonesia		3791	0.0193	0.0193	0.00583	1123519	k__Bacteria	p__Actinobacteria	c__Actinobacteria	o__Micrococcales	f__Jonesiaceae	g__Jonesia	s__Jonesia denitrificans
TWCA_2	Leucobacter salsicius M1 8	Leucobacter		2969	0.0151	0.0152	0.00545	1123519	k__Bacteria	p__Actinobacteria	c__Actinobacteria	o__Micrococcales	f__Microbacteriaceae	g__Leucobacter	s__Leucobacter salsicius
TWCA_2	Luteimonas mephitis DSM 12574	Luteimonas		3468	0.0176	0.0178	0.0025	1123519	k__Bacteria	p__Proteobacteria	c__Gammaproteobacteria	o__Xanthomonadales	f__Xanthomonadaceae	g__Luteimonas	s__Luteimonas mephitis
TWCA_2	Luteimonas sp J29	Luteimonas		3468	0.0176	0.0178	0.0025	1123519	k__Bacteria	p__Proteobacteria	c__Gammaproteobacteria	o__Xanthomonadales	f__Xanthomonadaceae	g__Luteimonas	s__Luteimonas sp. J29
TWCA_2	Lysobacter defluvii IMMIB APB 9 DSM 18482	Lysobacter		5619	0.0159	0.0213	0.00058	96901	k__Bacteria	p__Proteobacteria	c__Gammaproteobacteria	o__Xanthomonadales	f__Xanthomonadaceae	g__Lysobacter	s__Lysobacter defluvii
TWCA_2	Methanobacterium sp MB1	Methanobacterium		4598	0.0142	0.0184	0.00102	96901	k__Archaea	p__Euryarchaeota	c__Methanobacteria	o__Methanobacteriales	f__Methanobacteriaceae	g__Methanobacterium	s__Methanobacterium sp. MB1
TWCA_2	Mycobacterium hassiacum DSM 44199	Mycobacterium		1305	0.0199	0.0317	0.00185	1357273	k__Bacteria	p__Actinobacteria	c__Actinobacteria	o__Corynebacteriales	f__Mycobacteriaceae	g__Mycobacterium	s__Mycobacterium hassiacum
TWCA_2	Mycobacterium thermoresistibile ATCC 19527	Mycobacterium		1836	0.0138	0.0272	0.00053	629260	k__Bacteria	p__Actinobacteria	c__Actinobacteria	o__Corynebacteriales	f__Mycobacteriaceae	g__Mycobacterium	s__Mycobacterium thermoresistibile
TWCA_2	Nitrosomonas europaea ATCC 19718	Nitrosomonas		1547	0.0124	0.023	0.00069	629260	k__Bacteria	p__Proteobacteria	c__Betaproteobacteria	o__Nitrosomonadales	f__Nitrosomonadaceae	g__Nitrosomonas	s__Nitrosomonas europaea
TWCA_2	Ochrobactrum rhizosphaerae SJY1	Ochrobactrum		6577	0.0281	0.031	0.00125	629265	k__Bacteria	p__Proteobacteria	c__Alphaproteobacteria	o__Rhizobiales	f__Brucellaceae	g__Ochrobactrum	s__Ochrobactrum rhizosphaerae
TWCA_2	Proteiniclasticum ruminis DSM 24773	Proteiniclasticum		4996	0.022	0.0241	0.00203	629265	k__Bacteria	p__Firmicutes	c__Clostridia	o__Clostridiales	f__Clostridiaceae	g__Proteiniclasticum	s__Proteiniclasticum ruminis
TWCA_2	Pseudochrobactrum sp AO18b	Pseudochrobactrum		2270	0.017	0.009	0.00079	1123021	k__Bacteria	p__Proteobacteria	c__Alphaproteobacteria	o__Rhizobiales	f__Brucellaceae	g__Pseudochrobactrum	s__Pseudochrobactrum sp. AO18b
TWCA_2	Pseudomonas bauzanensis	Pseudomonas		1460	0.0206	0.0162	0.00038	1123021	k__Bacteria	p__Proteobacteria	c__Gammaproteobacteria	o__Pseudomonadales	f__Pseudomonadaceae	g__Pseudomonas	s__Pseudomonas bauzanensis
TWCA_2	Pseudomonas sp 20 BN	Pseudomonas		1121	0.0183	0.0127	0.00048	1123021	k__Bacteria	p__Proteobacteria	c__Gammaproteobacteria	o__Pseudomonadales	f__Pseudomonadaceae	g__Pseudomonas	s__Pseudomonas saudiphocaensis
TWCA_2	Pseudomonas stutzeri DSM 10701	Pseudomonas		112367	0.2842	0.4415	0.01498	1030145	k__Bacteria	p__Proteobacteria	c__Gammaproteobacteria	o__Pseudomonadales	f__Pseudomonadaceae	g__Pseudomonas	s__Pseudomonas stutzeri
TWCA_2	Psychrobacter arcticus 273 4	Psychrobacter		95484	0.2598	0.3906	0.02763	1030145	k__Bacteria	p__Proteobacteria	c__Gammaproteobacteria	o__Pseudomonadales	f__Moraxellaceae	g__Psychrobacter	s__Psychrobacter arcticus
TWCA_2	Psychrobacter cryohalolentis K5	Psychrobacter		538	0.0113	0.0225	0.00073	706570	k__Bacteria	p__Proteobacteria	c__Gammaproteobacteria	o__Pseudomonadales	f__Moraxellaceae	g__Psychrobacter	s__Psychrobacter cryohalolentis
TWCA_2	Pusillimonas sp T7 7	Pusillimonas		538	0.0113	0.0225	0.00073	706570	k__Bacteria	p__Proteobacteria	c__Betaproteobacteria	o__Burkholderiales	f__Alcaligenaceae	g__Pusillimonas	s__Pusillimonas sp. T7-7
TWCA_2	Saccharomonospora glauca K62	Saccharomonospora		1498	0.0295	0.0808	0.00242	706570	k__Bacteria	p__Actinobacteria	c__Actinobacteria	o__Pseudonocardiales	f__Pseudonocardiaceae	g__Saccharomonospora	s__Saccharomonospora glauca
TWCA_2	Saccharomonospora viridis	Saccharomonospora		1722	0.0098	0.0174	0.00033	1295141	k__Bacteria	p__Actinobacteria	c__Actinobacteria	o__Pseudonocardiales	f__Pseudonocardiaceae	g__Saccharomonospora	s__Saccharomonospora viridis
TWCA_2	Saccharopolyspora rectivirgula	Saccharopolyspora		16168	0.0864	0.1825	0.00701	1295141	k__Bacteria	p__Actinobacteria	c__Actinobacteria	o__Pseudonocardiales	f__Pseudonocardiaceae	g__Saccharopolyspora	s__Saccharopolyspora rectivirgula
TWCA_2	Sphaerobacter thermophilus DSM 20745	Sphaerobacter		2179	0.0147	0.0265	0.00047	1295141	k__Bacteria	p__Chloroflexi	c__Thermomicrobia	o__Sphaerobacterales	f__Sphaerobacteraceae	g__Sphaerobacter	s__Sphaerobacter thermophilus
TWCA_2	Staphylococcus lentus F1142	Staphylococcus		2353	0.0159	0.0304	0.00116	1295141	k__Bacteria	p__Firmicutes	c__Bacilli	o__Bacillales	f__Staphylococcaceae	g__Staphylococcus	s__Staphylococcus lentus
TWCA_2	Symbiobacterium thermophilum IAM 14863	Symbiobacterium		14905	0.1032	0.1732	0.00555	33069	k__Bacteria	p__Firmicutes	c__Clostridia	o__Clostridiales	f__Symbiobacteriaceae	g__Symbiobacterium	s__Symbiobacterium thermophilum
TWCA_2	Thermobifida fusca TM51	Thermobifida		11602	0.0838	0.1388	0.01288	33069	k__Bacteria	p__Actinobacteria	c__Actinobacteria	o__Streptosporangiales	f__Nocardiopsaceae	g__Thermobifida	s__Thermobifida fusca
TWCA_2	Thermocrispum municipale DSM 44069	Thermocrispum		86382	0.4011	0.6899	0.02586	1357291	k__Bacteria	p__Actinobacteria	c__Actinobacteria	o__Pseudonocardiales	f__Pseudonocardiaceae	g__Thermocrispum	s__Thermocrispum municipale
UFCO_1	Acetobacter pasteurianus subsp pasteurianus LMG 1262 NBRC 106471	Acetobacter		70319	0.36	0.6418	0.04547	1357291	k__Bacteria	p__Proteobacteria	c__Alphaproteobacteria	o__Rhodospirillales	f__Acetobacteraceae	g__Acetobacter	s__Acetobacter pasteurianus
UFCO_1	Acetobacterium dehalogenans DSM 11527	Acetobacterium		4978	0.0339	0.0771	0.00177	450396	k__Bacteria	p__Firmicutes	c__Clostridia	o__Clostridiales	f__Eubacteriaceae	g__Acetobacterium	s__Acetobacterium dehalogenans
UFCO_1	Acidaminococcus fermentans DSM 20731	Acidaminococcus		5653	0.0384	0.0879	0.0045	450396	k__Bacteria	p__Firmicutes	c__Negativicutes	o__Acidaminococcales	f__Acidaminococcaceae	g__Acidaminococcus	s__Acidaminococcus fermentans
UFCO_1	Acidaminococcus intestini RyC MR95	Acidaminococcus		28681	0.0123	0.013	0.00154	1354303	k__Bacteria	p__Firmicutes	c__Negativicutes	o__Acidaminococcales	f__Acidaminococcaceae	g__Acidaminococcus	s__Acidaminococcus intestini
UFCO_1	Acinetobacter bohemicus ANC 3994	Acinetobacter		23858	0.012	0.0126	0.00237	1354303	k__Bacteria	p__Proteobacteria	c__Gammaproteobacteria	o__Pseudomonadales	f__Moraxellaceae	g__Acinetobacter	s__Acinetobacter bohemicus
UFCO_1	Acinetobacter bouvetii DSM 14964 CIP 107468	Acinetobacter		36543	0.0123	0.013	0.0035	1354303	k__Bacteria	p__Proteobacteria	c__Gammaproteobacteria	o__Pseudomonadales	f__Moraxellaceae	g__Acinetobacter	s__Acinetobacter bouvetii
UFCO_1	Acinetobacter harbinensis strain HITLi 7	Acinetobacter		36543	0.0123	0.013	0.0035	1354303	k__Bacteria	p__Proteobacteria	c__Gammaproteobacteria	o__Pseudomonadales	f__Moraxellaceae	g__Acinetobacter	s__Acinetobacter harbinensis
UFCO_1	Acinetobacter johnsonii SH046	Acinetobacter		18435	0.0133	0.014	0.00211	1354303	k__Bacteria	p__Proteobacteria	c__Gammaproteobacteria	o__Pseudomonadales	f__Moraxellaceae	g__Acinetobacter	s__Acinetobacter johnsonii
UFCO_1	Acinetobacter lwoffii NCTC 5866 CIP 64 10	Acinetobacter		15597	0.0127	0.0135	0.0028	1354303	k__Bacteria	p__Proteobacteria	c__Gammaproteobacteria	o__Pseudomonadales	f__Moraxellaceae	g__Acinetobacter	s__Acinetobacter lwoffii
UFCO_1	Acinetobacter pittii D499	Acinetobacter		30114	0.0118	0.0126	0.00143	1354303	k__Bacteria	p__Proteobacteria	c__Gammaproteobacteria	o__Pseudomonadales	f__Moraxellaceae	g__Acinetobacter	s__Acinetobacter pittii
UFCO_1	Acinetobacter rudis strain DSM 24031	Acinetobacter		24694	0.0109	0.0116	0.00189	1354303	k__Bacteria	p__Proteobacteria	c__Gammaproteobacteria	o__Pseudomonadales	f__Moraxellaceae	g__Acinetobacter	s__Acinetobacter rudis
UFCO_1	Acinetobacter schindleri NIPH 900	Acinetobacter		6919	0.0119	0.0176	0.00117	259536	k__Bacteria	p__Proteobacteria	c__Gammaproteobacteria	o__Pseudomonadales	f__Moraxellaceae	g__Acinetobacter	s__Acinetobacter schindleri
UFCO_1	Acinetobacter sp CIP 101934	Acinetobacter		5297	0.0107	0.0161	0.00191	259536	k__Bacteria	p__Proteobacteria	c__Gammaproteobacteria	o__Pseudomonadales	f__Moraxellaceae	g__Acinetobacter	s__Acinetobacter sp. CIP 101934
UFCO_1	Acinetobacter sp CIP 101966	Acinetobacter		51644	0.0321	0.0429	0.00417	259536	k__Bacteria	p__Proteobacteria	c__Gammaproteobacteria	o__Pseudomonadales	f__Moraxellaceae	g__Acinetobacter	s__Acinetobacter sp. CIP 101966
UFCO_1	Acinetobacter sp CIP 102136	Acinetobacter		43408	0.0295	0.0401	0.00636	259536	k__Bacteria	p__Proteobacteria	c__Gammaproteobacteria	o__Pseudomonadales	f__Moraxellaceae	g__Acinetobacter	s__Acinetobacter sp. CIP 102136
UFCO_1	Acinetobacter sp CIP 51 11	Acinetobacter		68891	0.0247	0.032	0.00993	259536	k__Bacteria	p__Proteobacteria	c__Gammaproteobacteria	o__Pseudomonadales	f__Moraxellaceae	g__Acinetobacter	s__Acinetobacter sp. CIP 51.11
UFCO_1	Acinetobacter sp CIP 53 82	Acinetobacter		68891	0.0247	0.032	0.00993	259536	k__Bacteria	p__Proteobacteria	c__Gammaproteobacteria	o__Pseudomonadales	f__Moraxellaceae	g__Acinetobacter	s__Acinetobacter sp. CIP 53.82
UFCO_1	Acinetobacter sp CIP 64 7	Acinetobacter		30467	0.0251	0.0338	0.00522	259536	k__Bacteria	p__Proteobacteria	c__Gammaproteobacteria	o__Pseudomonadales	f__Moraxellaceae	g__Acinetobacter	s__Acinetobacter sp. CIP 64.7
UFCO_1	Acinetobacter sp CIP A162	Acinetobacter		26128	0.0243	0.033	0.007	259536	k__Bacteria	p__Proteobacteria	c__Gammaproteobacteria	o__Pseudomonadales	f__Moraxellaceae	g__Acinetobacter	s__Acinetobacter sp. CIP A162
UFCO_1	Acinetobacter sp HA	Acinetobacter		3531	0.0088	0.0128	0.00153	259536	k__Bacteria	p__Proteobacteria	c__Gammaproteobacteria	o__Pseudomonadales	f__Moraxellaceae	g__Acinetobacter	s__Acinetobacter sp. HA
UFCO_1	Acinetobacter sp HR7	Acinetobacter		3531	0.0088	0.0128	0.00153	259536	k__Bacteria	p__Proteobacteria	c__Gammaproteobacteria	o__Pseudomonadales	f__Moraxellaceae	g__Acinetobacter	s__Acinetobacter sp. HR7
UFCO_1	Acinetobacter sp MDS7A	Acinetobacter		53875	0.02	0.0256	0.00369	259536	k__Bacteria	p__Proteobacteria	c__Gammaproteobacteria	o__Pseudomonadales	f__Moraxellaceae	g__Acinetobacter	s__Acinetobacter sp. MDS7A
UFCO_1	Acinetobacter sp MII	Acinetobacter		43823	0.0186	0.0242	0.00482	259536	k__Bacteria	p__Proteobacteria	c__Gammaproteobacteria	o__Pseudomonadales	f__Moraxellaceae	g__Acinetobacter	s__Acinetobacter idrijaensis
UFCO_1	Acinetobacter sp NIPH 2171	Acinetobacter		9526	0.0292	0.0302	0.00225	335284	k__Bacteria	p__Proteobacteria	c__Gammaproteobacteria	o__Pseudomonadales	f__Moraxellaceae	g__Acinetobacter	s__Acinetobacter sp. NIPH 2171
UFCO_1	Acinetobacter sp NIPH 713	Acinetobacter		7074	0.0256	0.0277	0.00367	335284	k__Bacteria	p__Proteobacteria	c__Gammaproteobacteria	o__Pseudomonadales	f__Moraxellaceae	g__Acinetobacter	s__Acinetobacter sp. NIPH 713
UFCO_1	Acinetobacter sp NIPH 899	Acinetobacter		70949	0.0657	0.0682	0.00758	335284	k__Bacteria	p__Proteobacteria	c__Gammaproteobacteria	o__Pseudomonadales	f__Moraxellaceae	g__Acinetobacter	s__Acinetobacter sp. NIPH 899
UFCO_1	Acinetobacter sp P8 3 8	Acinetobacter		58647	0.0629	0.0651	0.01157	335284	k__Bacteria	p__Proteobacteria	c__Gammaproteobacteria	o__Pseudomonadales	f__Moraxellaceae	g__Acinetobacter	s__Acinetobacter sp. P8-3-8
UFCO_1	Acinetobacter sp Ver3	Acinetobacter		104545	0.0707	0.0623	0.02077	335284	k__Bacteria	p__Proteobacteria	c__Gammaproteobacteria	o__Pseudomonadales	f__Moraxellaceae	g__Acinetobacter	s__Acinetobacter sp. Ver3
UFCO_1	Acinetobacter sp YZS X1 1	Acinetobacter		104545	0.0707	0.0623	0.02077	335284	k__Bacteria	p__Proteobacteria	c__Gammaproteobacteria	o__Pseudomonadales	f__Moraxellaceae	g__Acinetobacter	s__Acinetobacter sp. YZS-X1-1
UFCO_1	Acinetobacter towneri	Acinetobacter		37710	0.061	0.0588	0.00938	335284	k__Bacteria	p__Proteobacteria	c__Gammaproteobacteria	o__Pseudomonadales	f__Moraxellaceae	g__Acinetobacter	s__Acinetobacter towneri
UFCO_1	Acinetobacter venetianus VE C3	Acinetobacter		31513	0.0574	0.0562	0.01231	335284	k__Bacteria	p__Proteobacteria	c__Gammaproteobacteria	o__Pseudomonadales	f__Moraxellaceae	g__Acinetobacter	s__Acinetobacter venetianus
UFCO_1	Actinomyces sp MS2	Actinomyces		5422	0.0267	0.0259	0.00401	335284	k__Bacteria	p__Actinobacteria	c__Actinobacteria	o__Actinomycetales	f__Actinomycetaceae	g__Actinomyces	s__Actinomyces polynesiensis
UFCO_1	Alcaligenes faecalis subsp faecalis NCIB 8687	Alcaligenes		5422	0.0267	0.0259	0.00401	335284	k__Bacteria	p__Proteobacteria	c__Betaproteobacteria	o__Burkholderiales	f__Alcaligenaceae	g__Alcaligenes	s__Alcaligenes faecalis
UFCO_1	Aminobacter sp J41	Aminobacter		83142	0.0655	0.0552	0.00816	335284	k__Bacteria	p__Proteobacteria	c__Alphaproteobacteria	o__Rhizobiales	f__Phyllobacteriaceae	g__Aminobacter	s__Aminobacter sp. J41
UFCO_1	Aminobacterium mobile DSM 12262	Aminobacterium		67672	0.0609	0.0521	0.01073	335284	k__Bacteria	p__Synergistetes	c__Synergistia	o__Synergistales	f__Synergistaceae	g__Aminobacterium	s__Aminobacterium mobile
UFCO_1	Aquamicrobium defluvii	Aquamicrobium		4591	0.0082	0.0098	0.00072	1123034	k__Bacteria	p__Proteobacteria	c__Alphaproteobacteria	o__Rhizobiales	f__Phyllobacteriaceae	g__Aquamicrobium	s__Aquamicrobium defluvii
UFCO_1	Bacillaceae bacterium MTCC 10057	Bacillaceae		4591	0.0082	0.0098	0.00072	1123034	k__Bacteria	p__Firmicutes	c__Bacilli	o__Bacillales	f__Bacillaceae	g__Bacillaceae_u_g	s__Bacillaceae bacterium MTCC 10057
UFCO_1	Bacillaceae bacterium MTCC 8252	Bacillaceae		9027	0.0048	0.006	0.00049	1002339	k__Bacteria	p__Firmicutes	c__Bacilli	o__Bacillales	f__Bacillaceae	g__Bacillaceae_u_g	s__Bacillaceae bacterium MTCC 8252
UFCO_1	Bacillus badius strain MTCC 30822	Bacillus		9150	0.0049	0.0059	0.00045	1002339	k__Bacteria	p__Firmicutes	c__Bacilli	o__Bacillales	f__Bacillaceae	g__Bacillus	s__Bacillus badius
UFCO_1	Bacillus fordii DSM 16014 CIP 108821	Bacillus		3279	0.0864	0.045	0.00278	1472682	k__Bacteria	p__Firmicutes	c__Bacilli	o__Bacillales	f__Bacillaceae	g__Bacillus	s__Bacillus fordii
UFCO_1	Bacillus isronensis B3W22	Bacillus		3011	0.0859	0.0407	0.00434	1472682	k__Bacteria	p__Firmicutes	c__Bacilli	o__Bacillales	f__Planococcaceae	g__Solibacillus	s__Solibacillus isronensis
UFCO_1	Bacillus smithii 7 3 47FAA	Bacillus		5985	0.0953	0.0476	0.0037	1472682	k__Bacteria	p__Firmicutes	c__Bacilli	o__Bacillales	f__Bacillaceae	g__Bacillus	s__Bacillus smithii
UFCO_1	Bacillus sp J13	Bacillus		7255	0.0195	0.0252	0.00158	571800	k__Bacteria	p__Firmicutes	c__Bacilli	o__Bacillales	f__Bacillaceae	g__Bacillus	s__Bacillus sp. J13
UFCO_1	Bacillus thermoamylovorans strain B4064	Bacillus		52191	0.045	0.0576	0.00521	571800	k__Bacteria	p__Firmicutes	c__Bacilli	o__Bacillales	f__Bacillaceae	g__Bacillus	s__Bacillus thermoamylovorans
UFCO_1	Bacillus thermotolerans strain SGZ 8	Bacillus		29774	0.0394	0.0478	0.00663	571800	k__Bacteria	p__Firmicutes	c__Bacilli	o__Bacillales	f__Bacillaceae	g__Bacillus	s__Bacillus thermotolerans
UFCO_1	bacterium OL 1	bacterium		61131	0.0405	0.0424	0.00556	571800	k__Bacteria	p__Bacteria_u_p	c__Bacteria_u_c	o__Bacteria_u_o	f__Bacteria_u_f	g__Bacteria_u_g	s__bacterium OL-1
UFCO_1	Bifidobacterium thermacidophilum subsp porcinum DSM 17755	Bifidobacterium		9870	0.007	0.0091	0.0006	1298608	k__Bacteria	p__Actinobacteria	c__Actinobacteria	o__Bifidobacteriales	f__Bifidobacteriaceae	g__Bifidobacterium	s__Bifidobacterium thermacidophilum
UFCO_1	Bifidobacterium thermophilum DSM 20210	Bifidobacterium		6450	0.0069	0.0094	0.00083	1298608	k__Bacteria	p__Actinobacteria	c__Actinobacteria	o__Bifidobacteriales	f__Bifidobacteriaceae	g__Bifidobacterium	s__Bifidobacterium thermophilum
UFCO_1	Brevibacillus panacihumi W25	Brevibacillus		11514	0.008	0.0097	0.00063	1298608	k__Bacteria	p__Firmicutes	c__Bacilli	o__Bacillales	f__Paenibacillaceae	g__Brevibacillus	s__Brevibacillus panacihumi
UFCO_1	Burkholderiales Order 15 6220 Node 24645	Burkholderiales		18653	0.0113	0.0129	0.00139	1298609	k__Bacteria	p__Proteobacteria	c__Betaproteobacteria	o__Burkholderiales	f__Burkholderiales_u_f	g__Burkholderiales_u_g	s__Burkholderiales_u_s
UFCO_1	Burkholderiales Order 15 6252 Node 24794	Burkholderiales		11484	0.0111	0.0131	0.00182	1298609	k__Bacteria	p__Proteobacteria	c__Betaproteobacteria	o__Burkholderiales	f__Comamonadaceae	g__Comamonadaceae_u_g	s__Comamonadaceae_u_s
UFCO_1	Burkholderiales Order 15 6366 Node 25096	Burkholderiales		20918	0.0124	0.0136	0.0014	1298609	k__Bacteria	p__Proteobacteria	c__Betaproteobacteria	o__Burkholderiales	f__Comamonadaceae	g__Comamonadaceae_u_g	s__Comamonadaceae_u_s
UFCO_1	Carnobacterium inhibens DSM 13024	Carnobacterium		4682	0.0097	0.0143	0.00079	1298607	k__Bacteria	p__Firmicutes	c__Bacilli	o__Lactobacillales	f__Carnobacteriaceae	g__Carnobacterium	s__Carnobacterium inhibens
UFCO_1	Carnobacterium jeotgali MS3	Carnobacterium		36388	0.026	0.0326	0.00306	1298607	k__Bacteria	p__Firmicutes	c__Bacilli	o__Lactobacillales	f__Carnobacteriaceae	g__Carnobacterium	s__Carnobacterium jeotgali
UFCO_1	Carnobacterium mobile DSM 4848	Carnobacterium		21794	0.0326	0.0468	0.00456	1298607	k__Bacteria	p__Firmicutes	c__Bacilli	o__Lactobacillales	f__Carnobacteriaceae	g__Carnobacterium	s__Carnobacterium mobile
UFCO_1	Carnobacterium sp AT7	Carnobacterium		55790	0.0772	0.123	0.00653	1298607	k__Bacteria	p__Firmicutes	c__Bacilli	o__Lactobacillales	f__Carnobacteriaceae	g__Carnobacterium	s__Carnobacterium sp. AT7
UFCO_1	Chelatococcus sp GW1	Chelatococcus		9913	0.02	0.0207	0.00167	1298610	k__Bacteria	p__Proteobacteria	c__Alphaproteobacteria	o__Rhizobiales	f__Beijerinckiaceae	g__Chelatococcus	s__Chelatococcus sp. GW1
UFCO_1	Christensenella Family Node 1	Christensenella		75799	0.0475	0.0461	0.00621	1298610	k__Bacteria	p__Firmicutes	c__Clostridia	o__Clostridiales	f__Christensenellaceae	g__Christensenella	s__Christensenella_u_s
UFCO_1	Clostridium sartagoforme AAU1	Clostridium		44173	0.0506	0.0579	0.00815	1298610	k__Bacteria	p__Firmicutes	c__Clostridia	o__Clostridiales	f__Clostridiaceae	g__Clostridium	s__Clostridium sartagoforme
UFCO_1	Clostridium sp KNHs214	Clostridium		100375	0.0978	0.1346	0.00959	1298610	k__Bacteria	p__Firmicutes	c__Clostridia	o__Clostridiales	f__Clostridiaceae	g__Clostridium	s__Clostridium sp. KNHs214
UFCO_1	Clostridium ultunense DSM 10521	Clostridium		28262	0.0114	0.0146	0.00185	1112209	k__Bacteria	p__Firmicutes	c__Tissierellia	o__Tissierellia_u_o	f__Tissierellia_u_f	g__Tissierellia_u_g	s__[Clostridium] ultunense
UFCO_1	Comamonas aquatica NBRC 14918	Comamonas		18098	0.0121	0.0155	0.0025	1112209	k__Bacteria	p__Proteobacteria	c__Betaproteobacteria	o__Burkholderiales	f__Comamonadaceae	g__Comamonas	s__Comamonas aquatica
UFCO_1	Comamonas testosteroni strain DF1	Comamonas		33434	0.0122	0.0156	0.00196	1112209	k__Bacteria	p__Proteobacteria	c__Betaproteobacteria	o__Burkholderiales	f__Comamonadaceae	g__Comamonas	s__Comamonas testosteroni
UFCO_1	Corynebacterium freneyi DNF00450	Corynebacterium		13432	0.0077	0.0078	0.00078	349106	k__Bacteria	p__Actinobacteria	c__Actinobacteria	o__Corynebacteriales	f__Corynebacteriaceae	g__Corynebacterium	s__Corynebacterium freneyi
UFCO_1	Corynebacterium glutamicum strain B253	Corynebacterium		8691	0.0078	0.008	0.00107	349106	k__Bacteria	p__Actinobacteria	c__Actinobacteria	o__Corynebacteriales	f__Corynebacteriaceae	g__Corynebacterium	s__Corynebacterium glutamicum
UFCO_1	Corynebacterium nuruki S6 4	Corynebacterium		21549	0.007	0.0071	0.00103	349106	k__Bacteria	p__Actinobacteria	c__Actinobacteria	o__Corynebacteriales	f__Corynebacteriaceae	g__Corynebacterium	s__Corynebacterium nuruki
UFCO_1	Deinococcus Thermus bacterium JGI 0000112 G17	Deinococcus		58	0.36	0.0262	0.00265	1055815	k__Bacteria	p__Deinococcus-Thermus	c__Deinococcus-Thermus_u_c	o__Deinococcus-Thermus_u_o	f__Deinococcus-Thermus_u_f	g__Deinococcus-Thermus_u_g	s__Deinococcus-Thermus bacterium JGI 0000112-G17
UFCO_1	Desmospora sp 8437	Desmospora		56	0.32	0.0251	0.00445	1055815	k__Bacteria	p__Firmicutes	c__Bacilli	o__Bacillales	f__Thermoactinomycetaceae	g__Desmospora	s__Desmospora sp. 8437
UFCO_1	Desulfovibrio desulfuricans subsp desulfuricans str ATCC 27774	Desulfovibrio		459	0.52	0.0491	0.01635	1055815	k__Bacteria	p__Proteobacteria	c__Deltaproteobacteria	o__Desulfovibrionales	f__Desulfovibrionaceae	g__Desulfovibrio	s__Desulfovibrio desulfuricans
UFCO_1	Devosia riboflavina	Devosia		182	0.48	0.0497	0.01194	1055815	k__Bacteria	p__Proteobacteria	c__Alphaproteobacteria	o__Rhizobiales	f__Hyphomicrobiaceae	g__Devosia	s__Devosia riboflavina
UFCO_1	Devosia sp LC5	Devosia		117	0.46	0.0477	0.01556	1055815	k__Bacteria	p__Proteobacteria	c__Alphaproteobacteria	o__Rhizobiales	f__Hyphomicrobiaceae	g__Devosia	s__Devosia sp. LC5
UFCO_1	Empedobacter falsenii strain 282	Empedobacter		556	0.52	0.0504	0.01117	1055815	k__Bacteria	p__Bacteroidetes	c__Flavobacteriia	o__Flavobacteriales	f__Flavobacteriaceae	g__Empedobacter	s__Empedobacter falsenii
UFCO_1	Ethanoligenens harbinense YUAN 3	Ethanoligenens		3412	0.0155	0.0158	0.001	1231391	k__Bacteria	p__Firmicutes	c__Clostridia	o__Clostridiales	f__Ruminococcaceae	g__Ethanoligenens	s__Ethanoligenens harbinense
UFCO_1	Geobacillus sp G11MC16	Geobacillus		3412	0.0155	0.0158	0.001	1231391	k__Bacteria	p__Firmicutes	c__Bacilli	o__Bacillales	f__Bacillaceae	g__Geobacillus	s__Geobacillus sp. G11MC16
UFCO_1	Gordonia paraffinivorans NBRC 108238	Gordonia		5659	0.0182	0.0186	0.0029	1007105	k__Bacteria	p__Actinobacteria	c__Actinobacteria	o__Corynebacteriales	f__Gordoniaceae	g__Gordonia	s__Gordonia paraffinivorans
UFCO_1	Kurthia huakuii LAM0618	Kurthia		5659	0.0182	0.0186	0.0029	1007105	k__Bacteria	p__Firmicutes	c__Bacilli	o__Bacillales	f__Planococcaceae	g__Kurthia	s__Kurthia huakuii
UFCO_1	Kurthia sp Dielmo	Kurthia		3002	0.0145	0.0146	0.00238	1007105	k__Bacteria	p__Firmicutes	c__Bacilli	o__Bacillales	f__Planococcaceae	g__Kurthia	s__Kurthia sp. Dielmo
UFCO_1	Lactobacillus acidipiscis KCTC 13900	Lactobacillus		2634	0.013	0.0131	0.0029	1007105	k__Bacteria	p__Firmicutes	c__Bacilli	o__Lactobacillales	f__Lactobacillaceae	g__Lactobacillus	s__Lactobacillus acidipiscis
UFCO_1	Lactobacillus amylovorus GRL 1112	Lactobacillus		4335	0.0881	0.256	0.00754	1151116	k__Bacteria	p__Firmicutes	c__Bacilli	o__Lactobacillales	f__Lactobacillaceae	g__Lactobacillus	s__Lactobacillus amylovorus
UFCO_1	Lactobacillus buchneri CD034	Lactobacillus		3744	0.078	0.2239	0.01353	1151116	k__Bacteria	p__Firmicutes	c__Bacilli	o__Lactobacillales	f__Lactobacillaceae	g__Lactobacillus	s__Lactobacillus buchneri
UFCO_1	Lactobacillus curvatus CRL 705	Lactobacillus		545	0.0127	0.044	0.00093	1151116	k__Bacteria	p__Firmicutes	c__Bacilli	o__Lactobacillales	f__Lactobacillaceae	g__Lactobacillus	s__Lactobacillus curvatus
UFCO_1	Lactobacillus fuchuensis DSM 14340 JCM 11249	Lactobacillus		688	0.0165	0.0547	0.00274	1151116	k__Bacteria	p__Firmicutes	c__Bacilli	o__Lactobacillales	f__Lactobacillaceae	g__Lactobacillus	s__Lactobacillus fuchuensis
UFCO_1	Lactobacillus heilongjiangensis strain DSM 28069	Lactobacillus		9964	0.076	0.2346	0.0033	1500266	k__Bacteria	p__Firmicutes	c__Bacilli	o__Lactobacillales	f__Lactobacillaceae	g__Lactobacillus	s__Lactobacillus heilongjiangensis
UFCO_1	Lactobacillus kitasatonis DSM 16761 JCM 1039	Lactobacillus		1422	0.0117	0.0412	0.00068	1500266	k__Bacteria	p__Firmicutes	c__Bacilli	o__Lactobacillales	f__Lactobacillaceae	g__Lactobacillus	s__Lactobacillus kitasatonis
UFCO_1	Lactobacillus parabrevis ATCC 53295	Lactobacillus		2544	0.0562	0.2534	0.00451	741091	k__Bacteria	p__Firmicutes	c__Bacilli	o__Lactobacillales	f__Lactobacillaceae	g__Lactobacillus	s__Lactobacillus parabrevis
UFCO_1	Lactobacillus paralimentarius DSM 13238 JCM 10415	Lactobacillus		2139	0.0493	0.2211	0.00947	741091	k__Bacteria	p__Firmicutes	c__Bacilli	o__Lactobacillales	f__Lactobacillaceae	g__Lactobacillus	s__Lactobacillus paralimentarius
UFCO_1	Lactobacillus vini DSM 20605	Lactobacillus		428	0.0102	0.044	0.00088	741091	k__Bacteria	p__Firmicutes	c__Bacilli	o__Lactobacillales	f__Lactobacillaceae	g__Lactobacillus	s__Lactobacillus vini
UFCO_1	Leucobacter salsicius M1 8	Leucobacter		453	0.0107	0.0542	0.00247	741091	k__Bacteria	p__Actinobacteria	c__Actinobacteria	o__Micrococcales	f__Microbacteriaceae	g__Leucobacter	s__Leucobacter salsicius
UFCO_1	Luteimonas sp J29	Luteimonas		3191	0.0145	0.0145	0.00432	1205680	k__Bacteria	p__Proteobacteria	c__Gammaproteobacteria	o__Xanthomonadales	f__Xanthomonadaceae	g__Luteimonas	s__Luteimonas sp. J29
UFCO_1	Lysinibacillus massiliensis 4400831 CIP 108448 CCUG 49529	Lysinibacillus		2917	0.0133	0.0133	0.00479	1205680	k__Bacteria	p__Firmicutes	c__Bacilli	o__Bacillales	f__Bacillaceae	g__Lysinibacillus	s__Lysinibacillus massiliensis
UFCO_1	Lysinibacillus sp BF 4	Lysinibacillus		2477	0.0104	0.0104	0.00168	1205680	k__Bacteria	p__Firmicutes	c__Bacilli	o__Bacillales	f__Bacillaceae	g__Lysinibacillus	s__Lysinibacillus sp. BF-4
UFCO_1	Megasphaera sp BL7	Megasphaera		2310	0.0107	0.0119	0.00191	1163408	k__Bacteria	p__Firmicutes	c__Negativicutes	o__Veillonellales	f__Veillonellaceae	g__Megasphaera	s__Megasphaera sp. BL7
UFCO_1	Megasphaera sp NM10	Megasphaera		11401	0.0519	0.0552	0.01067	1163407	k__Bacteria	p__Firmicutes	c__Negativicutes	o__Veillonellales	f__Veillonellaceae	g__Megasphaera	s__Megasphaera sp. NM10
UFCO_1	Methanobacterium formicicum	Methanobacterium		9114	0.0427	0.0457	0.01187	1163407	k__Archaea	p__Euryarchaeota	c__Methanobacteria	o__Methanobacteriales	f__Methanobacteriaceae	g__Methanobacterium	s__Methanobacterium formicicum
UFCO_1	Methanobacterium sp MB1	Methanobacterium		2852	0.0163	0.0549	0.00215	1435356	k__Archaea	p__Euryarchaeota	c__Methanobacteria	o__Methanobacteriales	f__Methanobacteriaceae	g__Methanobacterium	s__Methanobacterium sp. MB1
UFCO_1	Methylobacter marinus A45	Methylobacter		2425	0.0146	0.044	0.00268	1435356	k__Bacteria	p__Proteobacteria	c__Gammaproteobacteria	o__Methylococcales	f__Methylococcaceae	g__Methylobacter	s__Methylobacter marinus
UFCO_1	Methylobacter sp BBA5 1	Methylobacter		6227	0.0281	0.0637	0.0025	1114961	k__Bacteria	p__Proteobacteria	c__Gammaproteobacteria	o__Methylococcales	f__Methylococcaceae	g__Methylobacter	s__Methylobacter sp. BBA5.1
UFCO_1	Methylobacter whittenburyi	Methylobacter		4945	0.0228	0.0514	0.00314	1114961	k__Bacteria	p__Proteobacteria	c__Gammaproteobacteria	o__Methylococcales	f__Methylococcaceae	g__Methylobacter	s__Methylobacter whittenburyi
UFCO_1	Mycobacterium hassiacum DSM 44199	Mycobacterium		7296	0.0221	0.0563	0.00237	713612	k__Bacteria	p__Actinobacteria	c__Actinobacteria	o__Corynebacteriales	f__Mycobacteriaceae	g__Mycobacterium	s__Mycobacterium hassiacum
UFCO_1	Mycobacterium phlei RIVM601174	Mycobacterium		5996	0.0196	0.0451	0.00295	713612	k__Bacteria	p__Actinobacteria	c__Actinobacteria	o__Corynebacteriales	f__Mycobacteriaceae	g__Mycobacterium	s__Mycobacterium phlei
UFCO_1	Mycobacterium thermoresistibile ATCC 19527	Mycobacterium		2001	0.0218	0.0577	0.00234	935199	k__Bacteria	p__Actinobacteria	c__Actinobacteria	o__Corynebacteriales	f__Mycobacteriaceae	g__Mycobacterium	s__Mycobacterium thermoresistibile
UFCO_1	Nitrobacter winogradskyi Nb 255	Nitrobacter		927	0.0493	0.0705	0.00701	1349417	k__Bacteria	p__Proteobacteria	c__Alphaproteobacteria	o__Rhizobiales	f__Bradyrhizobiaceae	g__Nitrobacter	s__Nitrobacter winogradskyi
UFCO_1	Nitrosomonas europaea ATCC 19718	Nitrosomonas		666	0.0386	0.0627	0.00925	1349417	k__Bacteria	p__Proteobacteria	c__Betaproteobacteria	o__Nitrosomonadales	f__Nitrosomonadaceae	g__Nitrosomonas	s__Nitrosomonas europaea
UFCO_1	Paenibacillus lactis 154	Paenibacillus		2937	0.0137	0.0136	0.00047	552398	k__Bacteria	p__Firmicutes	c__Bacilli	o__Bacillales	f__Paenibacillaceae	g__Paenibacillus	s__Paenibacillus lactis
UFCO_1	Paenirhodobacter enshiensis	Paenirhodobacter		2312	0.0112	0.0112	0.00067	552398	k__Bacteria	p__Proteobacteria	c__Alphaproteobacteria	o__Rhodobacterales	f__Rhodobacteraceae	g__Paenirhodobacter	s__Paenirhodobacter enshiensis
UFCO_1	Paracoccus sp TRP	Paracoccus		2735	0.0186	0.0186	0.00119	657321	k__Bacteria	p__Proteobacteria	c__Alphaproteobacteria	o__Rhodobacterales	f__Rhodobacteraceae	g__Paracoccus	s__Paracoccus sp. TRP
UFCO_1	Phascolarctobacterium sp CAG 207	Phascolarctobacterium		2202	0.015	0.015	0.00142	657321	k__Bacteria	p__Firmicutes	c__Negativicutes	o__Acidaminococcales	f__Acidaminococcaceae	g__Phascolarctobacterium	s__Phascolarctobacterium sp. CAG:207
UFCO_1	Proteiniclasticum ruminis DSM 24773	Proteiniclasticum		1141	0.0137	0.0288	0.00204	657323	k__Bacteria	p__Firmicutes	c__Clostridia	o__Clostridiales	f__Clostridiaceae	g__Proteiniclasticum	s__Proteiniclasticum ruminis
UFCO_1	Proteiniphilum acetatigenes DSM 18083	Proteiniphilum		4287	0.0158	0.0286	0.00214	928724	k__Bacteria	p__Bacteroidetes	c__Bacteroidia	o__Bacteroidales	f__Porphyromonadaceae	g__Proteiniphilum	s__Proteiniphilum acetatigenes
UFCO_1	Pseudochrobactrum sp AO18b	Pseudochrobactrum		4287	0.0158	0.0286	0.00214	928724	k__Bacteria	p__Proteobacteria	c__Alphaproteobacteria	o__Rhizobiales	f__Brucellaceae	g__Pseudochrobactrum	s__Pseudochrobactrum sp. AO18b
UFCO_1	Pseudomonas aeruginosa strain AZPAE12418	Pseudomonas		4653	0.0229	0.0238	0.00748	928724	k__Bacteria	p__Proteobacteria	c__Gammaproteobacteria	o__Pseudomonadales	f__Pseudomonadaceae	g__Pseudomonas	s__Pseudomonas aeruginosa
UFCO_1	Pseudomonas fragi B25	Pseudomonas		3905	0.0193	0.0202	0.00763	928724	k__Bacteria	p__Proteobacteria	c__Gammaproteobacteria	o__Pseudomonadales	f__Pseudomonadaceae	g__Pseudomonas	s__Pseudomonas fragi
UFCO_1	Pseudomonas psychrophila HA 4	Pseudomonas		4448	0.0217	0.0239	0.00356	928724	k__Bacteria	p__Proteobacteria	c__Gammaproteobacteria	o__Pseudomonadales	f__Pseudomonadaceae	g__Pseudomonas	s__Pseudomonas psychrophila
UFCO_1	Pseudomonas sp CF149	Pseudomonas		4448	0.0217	0.0239	0.00356	928724	k__Bacteria	p__Proteobacteria	c__Gammaproteobacteria	o__Pseudomonadales	f__Pseudomonadaceae	g__Pseudomonas	s__Pseudomonas sp. CF149
UFCO_1	Pseudomonas sp RL	Pseudomonas		14625	0.0688	0.0726	0.00274	928724	k__Bacteria	p__Proteobacteria	c__Gammaproteobacteria	o__Pseudomonadales	f__Pseudomonadaceae	g__Pseudomonas	s__Pseudomonas sp. RL
UFCO_1	Pseudomonas thermotolerans DSM 14292	Pseudomonas		10881	0.0523	0.0559	0.00327	928724	k__Bacteria	p__Proteobacteria	c__Gammaproteobacteria	o__Pseudomonadales	f__Pseudomonadaceae	g__Pseudomonas	s__Pseudomonas thermotolerans
UFCO_1	Psychrobacter aquaticus CMS 56	Psychrobacter		6023	0.0295	0.0308	0.00556	928724	k__Bacteria	p__Proteobacteria	c__Gammaproteobacteria	o__Pseudomonadales	f__Moraxellaceae	g__Psychrobacter	s__Psychrobacter aquaticus
UFCO_1	Psychrobacter arcticus 273 4	Psychrobacter		4519	0.0222	0.0239	0.00578	928724	k__Bacteria	p__Proteobacteria	c__Gammaproteobacteria	o__Pseudomonadales	f__Moraxellaceae	g__Psychrobacter	s__Psychrobacter arcticus
UFCO_1	Psychrobacter cryohalolentis K5	Psychrobacter		50463	0.5611	0.8352	0.0591	1852	k__Bacteria	p__Proteobacteria	c__Gammaproteobacteria	o__Pseudomonadales	f__Moraxellaceae	g__Psychrobacter	s__Psychrobacter cryohalolentis
UFCO_1	Psychrobacter sp 15012011	Psychrobacter		50463	0.5611	0.8352	0.0591	1852	k__Bacteria	p__Proteobacteria	c__Gammaproteobacteria	o__Pseudomonadales	f__Moraxellaceae	g__Psychrobacter	s__Psychrobacter sp. 1501
UFCO_1	Psychrobacter sp 3102012	Psychrobacter		996	0.0227	0.0465	0.00187	1852	k__Bacteria	p__Proteobacteria	c__Gammaproteobacteria	o__Pseudomonadales	f__Moraxellaceae	g__Psychrobacter	s__Psychrobacter sp. 310
UFCO_1	Psychrobacter sp G	Psychrobacter		979	0.0217	0.039	0.0023	1852	k__Bacteria	p__Proteobacteria	c__Gammaproteobacteria	o__Pseudomonadales	f__Moraxellaceae	g__Psychrobacter	s__Psychrobacter sp. G
UFCO_1	Psychrobacter sp JCM 18900	Psychrobacter		2077	0.0463	0.0931	0.02184	1852	k__Bacteria	p__Proteobacteria	c__Gammaproteobacteria	o__Pseudomonadales	f__Moraxellaceae	g__Psychrobacter	s__Psychrobacter sp. JCM 18900
UFCO_1	Psychrobacter sp JCM 18901	Psychrobacter		5109	0.1067	0.216	0.02154	1852	k__Bacteria	p__Proteobacteria	c__Gammaproteobacteria	o__Pseudomonadales	f__Moraxellaceae	g__Psychrobacter	s__Psychrobacter sp. JCM 18901
UFCO_1	Psychrobacter sp JCM 18902	Psychrobacter		5109	0.1067	0.216	0.02154	1852	k__Bacteria	p__Proteobacteria	c__Gammaproteobacteria	o__Pseudomonadales	f__Moraxellaceae	g__Psychrobacter	s__Psychrobacter sp. JCM 18902
UFCO_1	Psychrobacter sp JCM 18903	Psychrobacter		7346	0.1549	0.2779	0.01818	471857	k__Bacteria	p__Proteobacteria	c__Gammaproteobacteria	o__Pseudomonadales	f__Moraxellaceae	g__Psychrobacter	s__Psychrobacter sp. JCM 18903
UFCO_1	Psychrobacter sp PAMC 21119	Psychrobacter		6481	0.1382	0.2454	0.02545	471857	k__Bacteria	p__Proteobacteria	c__Gammaproteobacteria	o__Pseudomonadales	f__Moraxellaceae	g__Psychrobacter	s__Psychrobacter sp. PAMC 21119
UFCO_1	Psychrobacter sp PRwf 1	Psychrobacter		2445	0.056	0.1121	0.02252	471857	k__Bacteria	p__Proteobacteria	c__Gammaproteobacteria	o__Pseudomonadales	f__Moraxellaceae	g__Psychrobacter	s__Psychrobacter sp. PRwf-1
UFCO_1	Psychrobacter sp TB67	Psychrobacter		12016	0.2293	0.4192	0.01047	471857	k__Bacteria	p__Proteobacteria	c__Gammaproteobacteria	o__Pseudomonadales	f__Moraxellaceae	g__Psychrobacter	s__Psychrobacter sp. TB67
UFCO_1	Rhodococcus pyridinivorans SB3094	Rhodococcus		9791	0.1948	0.3551	0.01377	471857	k__Bacteria	p__Actinobacteria	c__Actinobacteria	o__Corynebacteriales	f__Nocardiaceae	g__Rhodococcus	s__Rhodococcus pyridinivorans
UFCO_1	Rhodococcus rhodochrous BKS6 46	Rhodococcus		3804	0.0854	0.1696	0.01976	471857	k__Bacteria	p__Actinobacteria	c__Actinobacteria	o__Corynebacteriales	f__Nocardiaceae	g__Rhodococcus	s__Rhodococcus rhodochrous
UFCO_1	Rhodococcus sp Chr 9	Rhodococcus		3208	0.0729	0.1373	0.02275	471857	k__Bacteria	p__Actinobacteria	c__Actinobacteria	o__Corynebacteriales	f__Nocardiaceae	g__Rhodococcus	s__Rhodococcus sp. Chr-9
UFCO_1	Rhodococcus sp p52	Rhodococcus		673	0.3118	0.2653	0.01729	28042	k__Bacteria	p__Actinobacteria	c__Actinobacteria	o__Corynebacteriales	f__Nocardiaceae	g__Rhodococcus	s__Rhodococcus sp. p52
UFCO_1	Saccharomonospora glauca K62	Saccharomonospora		673	0.3118	0.2653	0.01729	28042	k__Bacteria	p__Actinobacteria	c__Actinobacteria	o__Pseudonocardiales	f__Pseudonocardiaceae	g__Saccharomonospora	s__Saccharomonospora glauca
UFCO_1	Saccharomonospora viridis DSM 43017	Saccharomonospora		248	0.1649	0.0861	0.00792	28042	k__Bacteria	p__Actinobacteria	c__Actinobacteria	o__Pseudonocardiales	f__Pseudonocardiaceae	g__Saccharomonospora	s__Saccharomonospora viridis
UFCO_1	Saccharopolyspora rectivirgula	Saccharopolyspora		276	0.1594	0.0782	0.01198	28042	k__Bacteria	p__Actinobacteria	c__Actinobacteria	o__Pseudonocardiales	f__Pseudonocardiaceae	g__Saccharopolyspora	s__Saccharopolyspora rectivirgula
UFCO_1	Serpens flexibilis strain ATCC 29606	Serpens		264	0.1579	0.123	0.03888	28042	k__Bacteria	p__Proteobacteria	c__Gammaproteobacteria	o__Pseudomonadales	f__Pseudomonadaceae	g__Pseudomonas	s__Pseudomonas flexibilis
UFCO_1	Solibacillus silvestris StLB046	Solibacillus		197	0.1275	0.1043	0.04164	28042	k__Bacteria	p__Firmicutes	c__Bacilli	o__Bacillales	f__Planococcaceae	g__Solibacillus	s__Solibacillus silvestris
UFCO_1	Sphaerobacter thermophilus DSM 20745	Sphaerobacter		1052	0.4393	0.3478	0.05503	28042	k__Bacteria	p__Chloroflexi	c__Thermomicrobia	o__Sphaerobacterales	f__Sphaerobacteraceae	g__Sphaerobacter	s__Sphaerobacter thermophilus
UFCO_1	Sphingomonas sp MM 1	Sphingomonas		1052	0.4393	0.3478	0.05503	28042	k__Bacteria	p__Proteobacteria	c__Alphaproteobacteria	o__Sphingomonadales	f__Sphingomonadaceae	g__Sphingomonas	s__Sphingomonas sp. MM-1
UFCO_1	Sporosarcina newyorkensis 2681	Sporosarcina		3722	0.7286	0.7748	0.0325	28042	k__Bacteria	p__Firmicutes	c__Bacilli	o__Bacillales	f__Planococcaceae	g__Sporosarcina	s__Sporosarcina newyorkensis
UFCO_1	Sporosarcina ureae DSM 2281	Sporosarcina		3043	0.7294	0.7001	0.0457	28042	k__Bacteria	p__Firmicutes	c__Bacilli	o__Bacillales	f__Planococcaceae	g__Sporosarcina	s__Sporosarcina ureae
UFCO_1	Staphylococcus aureus 1801 1 2010	Staphylococcus		448	0.2519	0.1941	0.03615	28042	k__Bacteria	p__Firmicutes	c__Bacilli	o__Bacillales	f__Staphylococcaceae	g__Staphylococcus	s__Staphylococcus aureus
UFCO_1	Streptococcus salivarius SK126	Streptococcus		392	0.2271	0.1586	0.03685	28042	k__Bacteria	p__Firmicutes	c__Bacilli	o__Lactobacillales	f__Streptococcaceae	g__Streptococcus	s__Streptococcus salivarius
UFCO_1	Symbiobacterium thermophilum IAM 14863	Symbiobacterium		42	0.0364	0.0267	0.00067	1182182	k__Bacteria	p__Firmicutes	c__Clostridia	o__Clostridiales	f__Symbiobacteriaceae	g__Symbiobacterium	s__Symbiobacterium thermophilum
UFCO_1	Tepidanaerobacter acetatoxydans Re1	Tepidanaerobacter		32	0.0364	0.0267	0.00078	1182182	k__Bacteria	p__Firmicutes	c__Clostridia	o__Thermoanaerobacterales	f__Thermoanaerobacteraceae	g__Tepidanaerobacter	s__Tepidanaerobacter acetatoxydans
UFCO_1	Thermobifida fusca TM51	Thermobifida		1143	0.0219	0.024	0.00122	706570	k__Bacteria	p__Actinobacteria	c__Actinobacteria	o__Streptosporangiales	f__Nocardiopsaceae	g__Thermobifida	s__Thermobifida fusca
UFCO_1	Thermobispora bispora DSM 43833	Thermobispora		1143	0.0219	0.024	0.00122	706570	k__Bacteria	p__Actinobacteria	c__Actinobacteria	o__Actinobacteria_u_o	f__Actinobacteria_u_f	g__Thermobispora	s__Thermobispora bispora
UFCO_1	Thermomonospora curvata DSM 43183	Thermomonospora		2493	0.0461	0.0997	0.00249	706570	k__Bacteria	p__Actinobacteria	c__Actinobacteria	o__Streptosporangiales	f__Thermomonosporaceae	g__Thermomonospora	s__Thermomonospora curvata
UFCO_1	Ureibacillus thermosphaericus str Thermo BF	Ureibacillus		1845	0.0363	0.0812	0.0031	706570	k__Bacteria	p__Firmicutes	c__Bacilli	o__Bacillales	f__Planococcaceae	g__Ureibacillus	s__Ureibacillus thermosphaericus
UFCO_1	Weissella paramesenteroides ATCC 33313	Weissella		3368	0.0322	0.1228	0.01154	402882	k__Bacteria	p__Firmicutes	c__Bacilli	o__Lactobacillales	f__Leuconostocaceae	g__Weissella	s__Weissella paramesenteroides
UFCO_2	Acetobacter pasteurianus subsp pasteurianus LMG 1262 NBRC 106471	Acetobacter		2213	0.0107	0.0261	0.00392	1305841	k__Bacteria	p__Proteobacteria	c__Alphaproteobacteria	o__Rhodospirillales	f__Acetobacteraceae	g__Acetobacter	s__Acetobacter pasteurianus
UFCO_2	Acetobacterium dehalogenans DSM 11527	Acetobacterium		1999	0.0099	0.0239	0.00215	1305841	k__Bacteria	p__Firmicutes	c__Clostridia	o__Clostridiales	f__Eubacteriaceae	g__Acetobacterium	s__Acetobacterium dehalogenans
UFCO_2	Acidaminococcus fermentans DSM 20731	Acidaminococcus		8970	0.0323	0.0336	0.00652	327275	k__Bacteria	p__Firmicutes	c__Negativicutes	o__Acidaminococcales	f__Acidaminococcaceae	g__Acidaminococcus	s__Acidaminococcus fermentans
UFCO_2	Acidaminococcus intestini RyC MR95	Acidaminococcus		7698	0.0294	0.0307	0.00802	327275	k__Bacteria	p__Firmicutes	c__Negativicutes	o__Acidaminococcales	f__Acidaminococcaceae	g__Acidaminococcus	s__Acidaminococcus intestini
UFCO_2	Acinetobacter bohemicus ANC 3994	Acinetobacter		2744	0.0219	0.0502	0.00194	1002809	k__Bacteria	p__Proteobacteria	c__Gammaproteobacteria	o__Pseudomonadales	f__Moraxellaceae	g__Acinetobacter	s__Acinetobacter bohemicus
UFCO_2	Acinetobacter bouvetii DSM 14964 CIP 107468	Acinetobacter		2054	0.0168	0.04	0.0024	1002809	k__Bacteria	p__Proteobacteria	c__Gammaproteobacteria	o__Pseudomonadales	f__Moraxellaceae	g__Acinetobacter	s__Acinetobacter bouvetii
UFCO_2	Acinetobacter harbinensis strain HITLi 7	Acinetobacter		48271	0.219	0.2192	0.01891	479434	k__Bacteria	p__Proteobacteria	c__Gammaproteobacteria	o__Pseudomonadales	f__Moraxellaceae	g__Acinetobacter	s__Acinetobacter harbinensis
UFCO_2	Acinetobacter johnsonii SH046	Acinetobacter		48271	0.219	0.2192	0.01891	479434	k__Bacteria	p__Proteobacteria	c__Gammaproteobacteria	o__Pseudomonadales	f__Moraxellaceae	g__Acinetobacter	s__Acinetobacter johnsonii
UFCO_2	Acinetobacter lwoffii NCTC 5866 CIP 64 10	Acinetobacter		17329	0.0863	0.0864	0.00877	479434	k__Bacteria	p__Proteobacteria	c__Gammaproteobacteria	o__Pseudomonadales	f__Moraxellaceae	g__Acinetobacter	s__Acinetobacter lwoffii
UFCO_2	Acinetobacter parvus NIPH 1103	Acinetobacter		14532	0.0733	0.0734	0.01174	479434	k__Bacteria	p__Proteobacteria	c__Gammaproteobacteria	o__Pseudomonadales	f__Moraxellaceae	g__Acinetobacter	s__Acinetobacter parvus
UFCO_2	Acinetobacter pittii D499	Acinetobacter		4303	0.0226	0.0226	0.00693	479434	k__Bacteria	p__Proteobacteria	c__Gammaproteobacteria	o__Pseudomonadales	f__Moraxellaceae	g__Acinetobacter	s__Acinetobacter pittii
UFCO_2	Acinetobacter rudis strain DSM 24031	Acinetobacter		3495	0.0185	0.0186	0.00678	479434	k__Bacteria	p__Proteobacteria	c__Gammaproteobacteria	o__Pseudomonadales	f__Moraxellaceae	g__Acinetobacter	s__Acinetobacter rudis
UFCO_2	Acinetobacter sp NIPH 713	Acinetobacter		11988	0.0613	0.0614	0.00994	479434	k__Bacteria	p__Proteobacteria	c__Gammaproteobacteria	o__Pseudomonadales	f__Moraxellaceae	g__Acinetobacter	s__Acinetobacter sp. NIPH 713
UFCO_2	Actinomyces sp MS2	Actinomyces		11988	0.0613	0.0614	0.00994	479434	k__Bacteria	p__Actinobacteria	c__Actinobacteria	o__Actinomycetales	f__Actinomycetaceae	g__Actinomyces	s__Actinomyces polynesiensis
UFCO_2	Alcaligenes faecalis subsp faecalis NCIB 8687	Alcaligenes		12128	0.0616	0.0616	0.00223	479434	k__Bacteria	p__Proteobacteria	c__Betaproteobacteria	o__Burkholderiales	f__Alcaligenaceae	g__Alcaligenes	s__Alcaligenes faecalis
UFCO_2	Aminobacter sp J41	Aminobacter		9119	0.0467	0.0468	0.00263	479434	k__Bacteria	p__Proteobacteria	c__Alphaproteobacteria	o__Rhizobiales	f__Phyllobacteriaceae	g__Aminobacter	s__Aminobacter sp. J41
UFCO_2	Aminobacterium mobile DSM 12262	Aminobacterium		7337	0.0381	0.0381	0.00689	479434	k__Bacteria	p__Synergistetes	c__Synergistia	o__Synergistales	f__Synergistaceae	g__Aminobacterium	s__Aminobacterium mobile
UFCO_2	Aquamicrobium defluvii	Aquamicrobium		5429	0.0282	0.0283	0.00682	479434	k__Bacteria	p__Proteobacteria	c__Alphaproteobacteria	o__Rhizobiales	f__Phyllobacteriaceae	g__Aquamicrobium	s__Aquamicrobium defluvii
UFCO_2	Bacillaceae bacterium MTCC 8252	Bacillaceae		4483	0.0187	0.0203	0.00056	1358423	k__Bacteria	p__Firmicutes	c__Bacilli	o__Bacillales	f__Bacillaceae	g__Bacillaceae_u_g	s__Bacillaceae bacterium MTCC 8252
UFCO_2	Bacillus badius strain MTCC 30822	Bacillus		3718	0.0158	0.0171	0.00096	1358423	k__Bacteria	p__Firmicutes	c__Bacilli	o__Bacillales	f__Bacillaceae	g__Bacillus	s__Bacillus badius
UFCO_2	Bacillus coagulans 2 6	Bacillus		4502	0.0206	0.0206	0.00075	1538644	k__Bacteria	p__Firmicutes	c__Bacilli	o__Bacillales	f__Bacillaceae	g__Bacillus	s__Bacillus coagulans
UFCO_2	Bacillus fordii DSM 16014 CIP 108821	Bacillus		6571	0.0316	0.0316	0.00564	1538644	k__Bacteria	p__Firmicutes	c__Bacilli	o__Bacillales	f__Bacillaceae	g__Bacillus	s__Bacillus fordii
UFCO_2	Bacillus isronensis B3W22	Bacillus		5129	0.0249	0.0249	0.00596	1538644	k__Bacteria	p__Firmicutes	c__Bacilli	o__Bacillales	f__Planococcaceae	g__Solibacillus	s__Solibacillus isronensis
UFCO_2	Bacillus smithii 7 3 47FAA	Bacillus		2120	0.0115	0.0114	0.00034	745310	k__Bacteria	p__Firmicutes	c__Bacilli	o__Bacillales	f__Bacillaceae	g__Bacillus	s__Bacillus smithii
UFCO_2	Bacillus sp J13	Bacillus		3294	0.0165	0.0191	0.00071	1549858	k__Bacteria	p__Firmicutes	c__Bacilli	o__Bacillales	f__Bacillaceae	g__Bacillus	s__Bacillus sp. J13
UFCO_2	Bacillus thermoamylovorans strain B4064	Bacillus		2406	0.0123	0.0142	0.0011	1549858	k__Bacteria	p__Firmicutes	c__Bacilli	o__Bacillales	f__Bacillaceae	g__Bacillus	s__Bacillus thermoamylovorans
UFCO_2	Bacillus thermotolerans strain SGZ 8	Bacillus		5864	0.0256	0.0265	0.00049	1549858	k__Bacteria	p__Firmicutes	c__Bacilli	o__Bacillales	f__Bacillaceae	g__Bacillus	s__Bacillus thermotolerans
UFCO_2	bacterium OL 1	bacterium		4033	0.019	0.0198	0.00055	1549858	k__Bacteria	p__Bacteria_u_p	c__Bacteria_u_c	o__Bacteria_u_o	f__Bacteria_u_f	g__Bacteria_u_g	s__bacterium OL-1
UFCO_2	Bifidobacterium thermacidophilum subsp porcinum DSM 17755	Bifidobacterium		2282	0.0118	0.0167	0.00263	1120705	k__Bacteria	p__Actinobacteria	c__Actinobacteria	o__Bifidobacteriales	f__Bifidobacteriaceae	g__Bifidobacterium	s__Bifidobacterium thermacidophilum
UFCO_2	Bifidobacterium thermophilum DSM 20210	Bifidobacterium		1911	0.0099	0.014	0.00211	1120705	k__Bacteria	p__Actinobacteria	c__Actinobacteria	o__Bifidobacteriales	f__Bifidobacteriaceae	g__Bifidobacterium	s__Bifidobacterium thermophilum
UFCO_2	Burkholderiales Order 15 3500 Node 25089	Burkholderiales		2155	0.0096	0.011	0.00029	1027292	k__Bacteria	p__Proteobacteria	c__Betaproteobacteria	o__Burkholderiales	f__Comamonadaceae	g__Comamonadaceae_u_g	s__Comamonadaceae_u_s
UFCO_2	Carnobacterium inhibens DSM 13024	Carnobacterium		3426	0.0089	0.0103	0.00035	1123290	k__Bacteria	p__Firmicutes	c__Bacilli	o__Lactobacillales	f__Carnobacteriaceae	g__Carnobacterium	s__Carnobacterium inhibens
UFCO_2	Carnobacterium jeotgali MS3	Carnobacterium		3041	0.0083	0.0096	0.00057	1123290	k__Bacteria	p__Firmicutes	c__Bacilli	o__Lactobacillales	f__Carnobacteriaceae	g__Carnobacterium	s__Carnobacterium jeotgali
UFCO_2	Carnobacterium sp AT7	Carnobacterium		5027	0.0206	0.022	0.00069	1123290	k__Bacteria	p__Firmicutes	c__Bacilli	o__Lactobacillales	f__Carnobacteriaceae	g__Carnobacterium	s__Carnobacterium sp. AT7
UFCO_2	Chelatococcus sp GW1	Chelatococcus		4085	0.0177	0.019	0.00092	1123290	k__Bacteria	p__Proteobacteria	c__Alphaproteobacteria	o__Rhizobiales	f__Beijerinckiaceae	g__Chelatococcus	s__Chelatococcus sp. GW1
UFCO_2	Christensenella Family Node 1	Christensenella		973	0.563	0.1551	0.00313	1448847	k__Bacteria	p__Firmicutes	c__Clostridia	o__Clostridiales	f__Christensenellaceae	g__Christensenella	s__Christensenella_u_s
UFCO_2	Clostridium ultunense DSM 10521	Clostridium		704	0.0914	0.0233	0.00206	1448847	k__Bacteria	p__Firmicutes	c__Tissierellia	o__Tissierellia_u_o	f__Tissierellia_u_f	g__Tissierellia_u_g	s__[Clostridium] ultunense
UFCO_2	Comamonas aquatica DA1877	Comamonas		587	0.0815	0.0224	0.00303	1448847	k__Bacteria	p__Proteobacteria	c__Betaproteobacteria	o__Burkholderiales	f__Comamonadaceae	g__Comamonas	s__Comamonas aquatica
UFCO_2	Corynebacterium freneyi DNF00450	Corynebacterium		220583	0.2274	0.2016	0.27642	46170	k__Bacteria	p__Actinobacteria	c__Actinobacteria	o__Corynebacteriales	f__Corynebacteriaceae	g__Corynebacterium	s__Corynebacterium freneyi
UFCO_2	Corynebacterium glutamicum strain B253	Corynebacterium		170956	0.2224	0.1971	0.45707	46170	k__Bacteria	p__Actinobacteria	c__Actinobacteria	o__Corynebacteriales	f__Corynebacteriaceae	g__Corynebacterium	s__Corynebacterium glutamicum
UFCO_2	Corynebacterium nuruki S6 4	Corynebacterium		17244	0.1731	0.1535	0.01657	46170	k__Bacteria	p__Actinobacteria	c__Actinobacteria	o__Corynebacteriales	f__Corynebacteriaceae	g__Corynebacterium	s__Corynebacterium nuruki
UFCO_2	Deinococcus Thermus bacterium JGI 0000112 G17	Deinococcus		13203	0.1708	0.1514	0.02746	46170	k__Bacteria	p__Deinococcus-Thermus	c__Deinococcus-Thermus_u_c	o__Deinococcus-Thermus_u_o	f__Deinococcus-Thermus_u_f	g__Deinococcus-Thermus_u_g	s__Deinococcus-Thermus bacterium JGI 0000112-G17
UFCO_2	Desmospora sp 8437	Desmospora		861278	0.2101	0.1862	0.87754	46170	k__Bacteria	p__Firmicutes	c__Bacilli	o__Bacillales	f__Thermoactinomycetaceae	g__Desmospora	s__Desmospora sp. 8437
UFCO_2	Desulfovibrio desulfuricans subsp desulfuricans str ATCC 27774	Desulfovibrio		205	0.0274	0.0243	0.00136	46170	k__Bacteria	p__Proteobacteria	c__Deltaproteobacteria	o__Desulfovibrionales	f__Desulfovibrionaceae	g__Desulfovibrio	s__Desulfovibrio desulfuricans
UFCO_2	Devosia riboflavina	Devosia		9187	0.1863	0.1652	0.0091	46170	k__Bacteria	p__Proteobacteria	c__Alphaproteobacteria	o__Rhizobiales	f__Hyphomicrobiaceae	g__Devosia	s__Devosia riboflavina
UFCO_2	Devosia sp LC5	Devosia		519	0.0143	0.0217	0.00119	1357294	k__Bacteria	p__Proteobacteria	c__Alphaproteobacteria	o__Rhizobiales	f__Hyphomicrobiaceae	g__Devosia	s__Devosia sp. LC5
UFCO_2	Empedobacter falsenii strain 282	Empedobacter		1528	0.0103	0.0103	0.00131	1179226	k__Bacteria	p__Bacteroidetes	c__Flavobacteriia	o__Flavobacteriales	f__Flavobacteriaceae	g__Empedobacter	s__Empedobacter falsenii
UFCO_2	Ethanoligenens harbinense YUAN 3	Ethanoligenens		1528	0.0103	0.0103	0.00131	1179226	k__Bacteria	p__Firmicutes	c__Clostridia	o__Clostridiales	f__Ruminococcaceae	g__Ethanoligenens	s__Ethanoligenens harbinense
UFCO_2	Gordonia paraffinivorans NBRC 108238	Gordonia		2143	0.0105	0.0116	0.00094	1118235	k__Bacteria	p__Actinobacteria	c__Actinobacteria	o__Corynebacteriales	f__Gordoniaceae	g__Gordonia	s__Gordonia paraffinivorans
UFCO_2	Kurthia huakuii LAM0618	Kurthia		886	0.0113	0.0169	0.0006	467705	k__Bacteria	p__Firmicutes	c__Bacilli	o__Bacillales	f__Planococcaceae	g__Kurthia	s__Kurthia huakuii
UFCO_2	Kurthia sp Dielmo	Kurthia		272	0.0184	0.0221	0.0005	862967	k__Bacteria	p__Firmicutes	c__Bacilli	o__Bacillales	f__Planococcaceae	g__Kurthia	s__Kurthia sp. Dielmo
UFCO_2	Lactobacillus acidipiscis KCTC 13900	Lactobacillus		334	0.0225	0.025	0.00128	862967	k__Bacteria	p__Firmicutes	c__Bacilli	o__Lactobacillales	f__Lactobacillaceae	g__Lactobacillus	s__Lactobacillus acidipiscis
UFCO_2	Lactobacillus acidophilus 30SC	Lactobacillus		4406	0.0184	0.0191	0.00152	1076934	k__Bacteria	p__Firmicutes	c__Bacilli	o__Lactobacillales	f__Lactobacillaceae	g__Lactobacillus	s__Lactobacillus amylovorus
UFCO_2	Lactobacillus amylovorus GRL 1112	Lactobacillus		3356	0.017	0.018	0.00257	1076934	k__Bacteria	p__Firmicutes	c__Bacilli	o__Lactobacillales	f__Lactobacillaceae	g__Lactobacillus	s__Lactobacillus amylovorus
UFCO_2	Lactobacillus buchneri CD034	Lactobacillus		3985	0.0201	0.0206	0.00097	1076934	k__Bacteria	p__Firmicutes	c__Bacilli	o__Lactobacillales	f__Lactobacillaceae	g__Lactobacillus	s__Lactobacillus buchneri
UFCO_2	Lactobacillus curvatus CRL 705	Lactobacillus		3148	0.0185	0.0195	0.00151	1076934	k__Bacteria	p__Firmicutes	c__Bacilli	o__Lactobacillales	f__Lactobacillaceae	g__Lactobacillus	s__Lactobacillus curvatus
UFCO_2	Lactobacillus fuchuensis DSM 14340 JCM 11249	Lactobacillus		1463	0.0386	0.0386	0.00199	585202	k__Bacteria	p__Firmicutes	c__Bacilli	o__Lactobacillales	f__Lactobacillaceae	g__Lactobacillus	s__Lactobacillus fuchuensis
UFCO_2	Lactobacillus heilongjiangensis strain DSM 28069	Lactobacillus		527	0.021	0.0242	0.0005	1095739	k__Bacteria	p__Firmicutes	c__Bacilli	o__Lactobacillales	f__Lactobacillaceae	g__Lactobacillus	s__Lactobacillus heilongjiangensis
UFCO_2	Lactobacillus kitasatonis DSM 16761 JCM 1039	Lactobacillus		773	0.0283	0.03	0.00148	1095739	k__Bacteria	p__Firmicutes	c__Bacilli	o__Lactobacillales	f__Lactobacillaceae	g__Lactobacillus	s__Lactobacillus kitasatonis
UFCO_2	Lactobacillus parabrevis ATCC 53295	Lactobacillus		4466	0.0239	0.0239	0.00145	1123313	k__Bacteria	p__Firmicutes	c__Bacilli	o__Lactobacillales	f__Lactobacillaceae	g__Lactobacillus	s__Lactobacillus parabrevis
UFCO_2	Lactobacillus paralimentarius DSM 13238 JCM 10415	Lactobacillus		3533	0.0205	0.0205	0.00238	1123313	k__Bacteria	p__Firmicutes	c__Bacilli	o__Lactobacillales	f__Lactobacillaceae	g__Lactobacillus	s__Lactobacillus paralimentarius
UFCO_2	Lactobacillus vini DSM 20605	Lactobacillus		3352	0.0267	0.0267	0.00093	1123313	k__Bacteria	p__Firmicutes	c__Bacilli	o__Lactobacillales	f__Lactobacillaceae	g__Lactobacillus	s__Lactobacillus vini
UFCO_2	Leucobacter salsicius M1 8	Leucobacter		2427	0.0193	0.0193	0.00117	1123313	k__Bacteria	p__Actinobacteria	c__Actinobacteria	o__Micrococcales	f__Microbacteriaceae	g__Leucobacter	s__Leucobacter salsicius
UFCO_2	Luteimonas sp J29	Luteimonas		408	0.0054	0.0027	0.00072	1115829	k__Bacteria	p__Proteobacteria	c__Gammaproteobacteria	o__Xanthomonadales	f__Xanthomonadaceae	g__Luteimonas	s__Luteimonas sp. J29
UFCO_2	Lysinibacillus massiliensis 4400831 CIP 108448 CCUG 49529	Lysinibacillus		4292	0.0052	0.0048	0.0011	596322	k__Bacteria	p__Firmicutes	c__Bacilli	o__Bacillales	f__Bacillaceae	g__Lysinibacillus	s__Lysinibacillus massiliensis
UFCO_2	Lysinibacillus sp BF 4	Lysinibacillus		3349	0.0051	0.0047	0.00154	596322	k__Bacteria	p__Firmicutes	c__Bacilli	o__Bacillales	f__Bacillaceae	g__Lysinibacillus	s__Lysinibacillus sp. BF-4
UFCO_2	Megasphaera sp BL7	Megasphaera		5729	0.0061	0.0055	0.00276	596322	k__Bacteria	p__Firmicutes	c__Negativicutes	o__Veillonellales	f__Veillonellaceae	g__Megasphaera	s__Megasphaera sp. BL7
UFCO_2	Methanobacterium formicicum	Methanobacterium		5729	0.0061	0.0055	0.00276	596322	k__Archaea	p__Euryarchaeota	c__Methanobacteria	o__Methanobacteriales	f__Methanobacteriaceae	g__Methanobacterium	s__Methanobacterium formicicum
UFCO_2	Methanobacterium sp MB1	Methanobacterium		2721	0.0041	0.0042	0.00127	596322	k__Archaea	p__Euryarchaeota	c__Methanobacteria	o__Methanobacteriales	f__Methanobacteriaceae	g__Methanobacterium	s__Methanobacterium sp. MB1
UFCO_2	Methylobacter sp BBA5 1	Methylobacter		2378	0.0039	0.0038	0.00167	596322	k__Bacteria	p__Proteobacteria	c__Gammaproteobacteria	o__Methylococcales	f__Methylococcaceae	g__Methylobacter	s__Methylobacter sp. BBA5.1
UFCO_2	Methylobacter whittenburyi	Methylobacter		3898	0.0048	0.0043	0.00089	596322	k__Bacteria	p__Proteobacteria	c__Gammaproteobacteria	o__Methylococcales	f__Methylococcaceae	g__Methylobacter	s__Methylobacter whittenburyi
UFCO_2	Mycobacterium hassiacum DSM 44199	Mycobacterium		3148	0.0044	0.004	0.00113	596322	k__Bacteria	p__Actinobacteria	c__Actinobacteria	o__Corynebacteriales	f__Mycobacteriaceae	g__Mycobacterium	s__Mycobacterium hassiacum
UFCO_2	Mycobacterium phlei RIVM601174	Mycobacterium		531	0.0115	0.0135	0.0006	888808	k__Bacteria	p__Actinobacteria	c__Actinobacteria	o__Corynebacteriales	f__Mycobacteriaceae	g__Mycobacterium	s__Mycobacterium phlei
UFCO_2	Mycobacterium thermoresistibile ATCC 19527	Mycobacterium		767	0.01	0.0143	0.00024	469609	k__Bacteria	p__Actinobacteria	c__Actinobacteria	o__Corynebacteriales	f__Mycobacteriaceae	g__Mycobacterium	s__Mycobacterium thermoresistibile
UFCO_2	Nitrobacter winogradskyi Nb 255	Nitrobacter		567	0.0182	0.019	0.00038	563036	k__Bacteria	p__Proteobacteria	c__Alphaproteobacteria	o__Rhizobiales	f__Bradyrhizobiaceae	g__Nitrobacter	s__Nitrobacter winogradskyi
UFCO_2	Paenibacillus lactis 154	Paenibacillus		687	0.0158	0.0167	0.00034	1604598	k__Bacteria	p__Firmicutes	c__Bacilli	o__Bacillales	f__Paenibacillaceae	g__Paenibacillus	s__Paenibacillus lactis
UFCO_2	Paenirhodobacter enshiensis	Paenirhodobacter		50	0.0957	0.0261	0.0005	1169672	k__Bacteria	p__Proteobacteria	c__Alphaproteobacteria	o__Rhodobacterales	f__Rhodobacteraceae	g__Paenirhodobacter	s__Paenirhodobacter enshiensis
UFCO_2	Paracoccus sp TRP	Paracoccus		77	0.067	0.029	0.00128	1169672	k__Bacteria	p__Proteobacteria	c__Alphaproteobacteria	o__Rhodobacterales	f__Rhodobacteraceae	g__Paracoccus	s__Paracoccus sp. TRP
UFCO_2	Phascolarctobacterium sp CAG 207	Phascolarctobacterium		61	0.0326	0.0183	0.00037	1169674	k__Bacteria	p__Firmicutes	c__Negativicutes	o__Acidaminococcales	f__Acidaminococcaceae	g__Phascolarctobacterium	s__Phascolarctobacterium sp. CAG:207
UFCO_2	Proteiniclasticum ruminis DSM 24773	Proteiniclasticum		723	0.0209	0.0223	0.00046	1419814	k__Bacteria	p__Firmicutes	c__Clostridia	o__Clostridiales	f__Clostridiaceae	g__Proteiniclasticum	s__Proteiniclasticum ruminis
UFCO_2	Proteiniphilum acetatigenes DSM 18083	Proteiniphilum		23	0.0109	0.0178	0.00085	1187956	k__Bacteria	p__Bacteroidetes	c__Bacteroidia	o__Bacteroidales	f__Porphyromonadaceae	g__Proteiniphilum	s__Proteiniphilum acetatigenes
UFCO_2	Pseudochrobactrum sp AO18b	Pseudochrobactrum		177	0.098	0.7374	0.0206	767463	k__Bacteria	p__Proteobacteria	c__Alphaproteobacteria	o__Rhizobiales	f__Brucellaceae	g__Pseudochrobactrum	s__Pseudochrobactrum sp. AO18b
UFCO_2	Pseudomonas aeruginosa strain AZPAE15037	Pseudomonas		108	0.0661	0.6671	0.03316	767463	k__Bacteria	p__Proteobacteria	c__Gammaproteobacteria	o__Pseudomonadales	f__Pseudomonadaceae	g__Pseudomonas	s__Pseudomonas aeruginosa
UFCO_2	Pseudomonas fragi B25	Pseudomonas		411	0.1967	0.8995	0.02765	767463	k__Bacteria	p__Proteobacteria	c__Gammaproteobacteria	o__Pseudomonadales	f__Pseudomonadaceae	g__Pseudomonas	s__Pseudomonas fragi
UFCO_2	Pseudomonas sp RL	Pseudomonas		2800	0.0138	0.014	0.00227	1463853	k__Bacteria	p__Proteobacteria	c__Gammaproteobacteria	o__Pseudomonadales	f__Pseudomonadaceae	g__Pseudomonas	s__Pseudomonas sp. RL
UFCO_2	Pseudomonas thermotolerans DSM 14292	Pseudomonas		2087	0.0104	0.0106	0.00228	1463853	k__Bacteria	p__Proteobacteria	c__Gammaproteobacteria	o__Pseudomonadales	f__Pseudomonadaceae	g__Pseudomonas	s__Pseudomonas thermotolerans
UFCO_2	Pseudomonas tuomuerensis strain JCM 14085	Pseudomonas		4230	0.0116	0.0116	0.00072	411471	k__Bacteria	p__Proteobacteria	c__Gammaproteobacteria	o__Pseudomonadales	f__Pseudomonadaceae	g__Pseudomonas	s__Pseudomonas flexibilis
UFCO_2	Psychrobacter aquaticus CMS 56	Psychrobacter		3107	0.01	0.01	0.00116	411471	k__Bacteria	p__Proteobacteria	c__Gammaproteobacteria	o__Pseudomonadales	f__Moraxellaceae	g__Psychrobacter	s__Psychrobacter aquaticus
UFCO_2	Psychrobacter arcticus 273 4	Psychrobacter		7450	0.0247	0.0247	0.001	411471	k__Bacteria	p__Proteobacteria	c__Gammaproteobacteria	o__Pseudomonadales	f__Moraxellaceae	g__Psychrobacter	s__Psychrobacter arcticus
UFCO_2	Psychrobacter cryohalolentis K5	Psychrobacter		5958	0.0215	0.0215	0.00151	411471	k__Bacteria	p__Proteobacteria	c__Gammaproteobacteria	o__Pseudomonadales	f__Moraxellaceae	g__Psychrobacter	s__Psychrobacter cryohalolentis
UFCO_2	Rhodococcus pyridinivorans SB3094	Rhodococcus		8000	0.0401	0.0401	0.00287	292459	k__Bacteria	p__Actinobacteria	c__Actinobacteria	o__Corynebacteriales	f__Nocardiaceae	g__Rhodococcus	s__Rhodococcus pyridinivorans
UFCO_2	Rhodococcus rhodochrous BKS6 46	Rhodococcus		8000	0.0401	0.0401	0.00287	292459	k__Bacteria	p__Actinobacteria	c__Actinobacteria	o__Corynebacteriales	f__Nocardiaceae	g__Rhodococcus	s__Rhodococcus rhodochrous
UFCO_2	Rhodococcus sp Chr 9	Rhodococcus		30661	0.1447	0.1447	0.01581	292459	k__Bacteria	p__Actinobacteria	c__Actinobacteria	o__Corynebacteriales	f__Nocardiaceae	g__Rhodococcus	s__Rhodococcus sp. Chr-9
UFCO_2	Saccharomonospora glauca K62	Saccharomonospora		26909	0.1282	0.1282	0.0222	292459	k__Bacteria	p__Actinobacteria	c__Actinobacteria	o__Pseudonocardiales	f__Pseudonocardiaceae	g__Saccharomonospora	s__Saccharomonospora glauca
UFCO_2	Saccharomonospora viridis DSM 43017	Saccharomonospora		4569	0.0248	0.0248	0.00767	292459	k__Bacteria	p__Actinobacteria	c__Actinobacteria	o__Pseudonocardiales	f__Pseudonocardiaceae	g__Saccharomonospora	s__Saccharomonospora viridis
UFCO_2	Saccharopolyspora rectivirgula	Saccharopolyspora		3883	0.0216	0.0216	0.00799	292459	k__Bacteria	p__Actinobacteria	c__Actinobacteria	o__Pseudonocardiales	f__Pseudonocardiaceae	g__Saccharopolyspora	s__Saccharopolyspora rectivirgula
UFCO_2	Serpens flexibilis strain ATCC 29606	Serpens		2623	0.0146	0.0146	0.00198	292459	k__Bacteria	p__Proteobacteria	c__Gammaproteobacteria	o__Pseudomonadales	f__Pseudomonadaceae	g__Pseudomonas	s__Pseudomonas flexibilis
UFCO_2	Solibacillus silvestris StLB046	Solibacillus		2623	0.0146	0.0146	0.00198	292459	k__Bacteria	p__Firmicutes	c__Bacilli	o__Bacillales	f__Planococcaceae	g__Solibacillus	s__Solibacillus silvestris
UFCO_2	Sphaerobacter thermophilus DSM 20745	Sphaerobacter		7334	0.0393	0.0393	0.00135	292459	k__Bacteria	p__Chloroflexi	c__Thermomicrobia	o__Sphaerobacterales	f__Sphaerobacteraceae	g__Sphaerobacter	s__Sphaerobacter thermophilus
UFCO_2	Sporosarcina ureae DSM 2281	Sporosarcina		5067	0.0276	0.0276	0.00145	292459	k__Bacteria	p__Firmicutes	c__Bacilli	o__Bacillales	f__Planococcaceae	g__Sporosarcina	s__Sporosarcina ureae
UFCO_2	Staphylococcus aureus 1801 1 2010	Staphylococcus		6253	0.0333	0.0333	0.00593	292459	k__Bacteria	p__Firmicutes	c__Bacilli	o__Bacillales	f__Staphylococcaceae	g__Staphylococcus	s__Staphylococcus aureus
UFCO_2	Streptococcus salivarius SK126	Streptococcus		5265	0.0285	0.0285	0.00685	292459	k__Bacteria	p__Firmicutes	c__Bacilli	o__Lactobacillales	f__Streptococcaceae	g__Streptococcus	s__Streptococcus salivarius
UFCO_2	Symbiobacterium thermophilum IAM 14863	Symbiobacterium		1743	0.0161	0.0142	0.00079	665949	k__Bacteria	p__Firmicutes	c__Clostridia	o__Clostridiales	f__Symbiobacteriaceae	g__Symbiobacterium	s__Symbiobacterium thermophilum
UFCO_2	Tepidanaerobacter acetatoxydans Re1	Tepidanaerobacter		9101	0.0555	0.0555	0.00197	1209989	k__Bacteria	p__Firmicutes	c__Clostridia	o__Thermoanaerobacterales	f__Thermoanaerobacteraceae	g__Tepidanaerobacter	s__Tepidanaerobacter acetatoxydans
UFCO_2	Thermobifida fusca YX	Thermobifida		6412	0.0405	0.0405	0.0022	1209989	k__Bacteria	p__Actinobacteria	c__Actinobacteria	o__Streptosporangiales	f__Nocardiopsaceae	g__Thermobifida	s__Thermobifida fusca
UFCO_2	Thermobispora bispora DSM 43833	Thermobispora		22957	0.1161	0.1161	0.04372	1353260	k__Bacteria	p__Actinobacteria	c__Actinobacteria	o__Actinobacteria_u_o	f__Actinobacteria_u_f	g__Thermobispora	s__Thermobispora bispora
UFCO_2	Thermomonospora curvata DSM 43183	Thermomonospora		18687	0.0977	0.0977	0.04387	1353260	k__Bacteria	p__Actinobacteria	c__Actinobacteria	o__Streptosporangiales	f__Thermomonosporaceae	g__Thermomonospora	s__Thermomonospora curvata
UFCO_2	Ureibacillus thermosphaericus str Thermo BF	Ureibacillus		33980	0.1577	0.1577	0.03472	1353260	k__Bacteria	p__Firmicutes	c__Bacilli	o__Bacillales	f__Planococcaceae	g__Ureibacillus	s__Ureibacillus thermosphaericus
WOCA_1	Arthrobacter arilaitensis Re117	Arthrobacter		26224	0.1278	0.1278	0.0376	1353260	k__Bacteria	p__Actinobacteria	c__Actinobacteria	o__Micrococcales	f__Micrococcaceae	g__Glutamicibacter	s__Glutamicibacter arilaitensis
WOCA_1	Arthrobacter sp W1	Arthrobacter		2168	0.0095	0.0096	0.00059	1535750	k__Bacteria	p__Actinobacteria	c__Actinobacteria	o__Micrococcales	f__Micrococcaceae	g__Arthrobacter	s__Arthrobacter sp. W1
WOCA_1	Brevibacterium linens BL2	Brevibacterium		2168	0.0095	0.0096	0.00059	1535750	k__Bacteria	p__Actinobacteria	c__Actinobacteria	o__Micrococcales	f__Brevibacteriaceae	g__Brevibacterium	s__Brevibacterium linens
WOCA_1	Burkholderiales Order 15 3404 Node 25753	Burkholderiales		2215	0.0117	0.0118	0.00335	1535750	k__Bacteria	p__Proteobacteria	c__Betaproteobacteria	o__Burkholderiales	f__Burkholderiales_u_f	g__Burkholderiales_u_g	s__Burkholderiales_u_s
WOCA_1	Christensenella Family Node 1	Christensenella		1813	0.0097	0.0097	0.00326	1535750	k__Bacteria	p__Firmicutes	c__Clostridia	o__Clostridiales	f__Christensenellaceae	g__Christensenella	s__Christensenella_u_s
WOCA_1	Deinococcus Thermus bacterium JGI 0000112 G17	Deinococcus		2733	0.0143	0.0144	0.0023	1535750	k__Bacteria	p__Deinococcus-Thermus	c__Deinococcus-Thermus_u_c	o__Deinococcus-Thermus_u_o	f__Deinococcus-Thermus_u_f	g__Deinococcus-Thermus_u_g	s__Deinococcus-Thermus bacterium JGI 0000112-G17
WOCA_1	Desmospora sp 8437	Desmospora		2630	0.014	0.0142	0.0031	1535750	k__Bacteria	p__Firmicutes	c__Bacilli	o__Bacillales	f__Thermoactinomycetaceae	g__Desmospora	s__Desmospora sp. 8437
WOCA_1	Luteimonas mephitis DSM 12574	Luteimonas		26673	0.5725	0.9417	0.08325	1169414	k__Bacteria	p__Proteobacteria	c__Gammaproteobacteria	o__Xanthomonadales	f__Xanthomonadaceae	g__Luteimonas	s__Luteimonas mephitis
WOCA_1	Lysobacter arseniciresistens ZS79	Lysobacter		26673	0.5725	0.9417	0.08325	1169414	k__Bacteria	p__Proteobacteria	c__Gammaproteobacteria	o__Xanthomonadales	f__Xanthomonadaceae	g__Lysobacter	s__Lysobacter arseniciresistens
WOCA_1	Methylocaldum szegediense O 12	Methylocaldum		183	0.0148	0.0298	0.00105	1169414	k__Bacteria	p__Proteobacteria	c__Gammaproteobacteria	o__Methylococcales	f__Methylococcaceae	g__Methylocaldum	s__Methylocaldum szegediense
WOCA_1	Mycobacterium hassiacum DSM 44199	Mycobacterium		140	0.0111	0.0245	0.00123	1169414	k__Bacteria	p__Actinobacteria	c__Actinobacteria	o__Corynebacteriales	f__Mycobacteriaceae	g__Mycobacterium	s__Mycobacterium hassiacum
WOCA_1	Mycobacterium thermoresistibile ATCC 19527	Mycobacterium		7550	0.3622	0.6746	0.04814	1169414	k__Bacteria	p__Actinobacteria	c__Actinobacteria	o__Corynebacteriales	f__Mycobacteriaceae	g__Mycobacterium	s__Mycobacterium thermoresistibile
WOCA_1	Nitrobacter sp Nb 311A	Nitrobacter		6358	0.3258	0.6285	0.06973	1169414	k__Bacteria	p__Proteobacteria	c__Alphaproteobacteria	o__Rhizobiales	f__Bradyrhizobiaceae	g__Nitrobacter	s__Nitrobacter sp. Nb-311A
WOCA_1	Nitrobacter winogradskyi Nb 255	Nitrobacter		899	0.0721	0.1453	0.02842	1169414	k__Bacteria	p__Proteobacteria	c__Alphaproteobacteria	o__Rhizobiales	f__Bradyrhizobiaceae	g__Nitrobacter	s__Nitrobacter winogradskyi
WOCA_1	Photobacterium halotolerans DSM 18316	Photobacterium		2881	0.1852	0.3709	0.03637	1169414	k__Bacteria	p__Proteobacteria	c__Gammaproteobacteria	o__Vibrionales	f__Vibrionaceae	g__Photobacterium	s__Photobacterium halotolerans
WOCA_1	Pseudomonas monteilii	Pseudomonas		2881	0.1852	0.3709	0.03637	1169414	k__Bacteria	p__Proteobacteria	c__Gammaproteobacteria	o__Pseudomonadales	f__Pseudomonadaceae	g__Pseudomonas	s__Pseudomonas monteilii
WOCA_1	Pseudomonas putida LF54	Pseudomonas		5800	0.3109	0.5819	0.01473	1169414	k__Bacteria	p__Proteobacteria	c__Gammaproteobacteria	o__Pseudomonadales	f__Pseudomonadaceae	g__Pseudomonas	s__Pseudomonas putida
WOCA_1	Pseudomonas sp S9	Pseudomonas		1102	0.0602	0.1231	0.02768	269800	k__Bacteria	p__Proteobacteria	c__Gammaproteobacteria	o__Pseudomonadales	f__Pseudomonadaceae	g__Pseudomonas	s__Pseudomonas sp. S9
WOCA_1	Pusillimonas sp T7 7	Pusillimonas		5866	0.2547	0.4949	0.019	269800	k__Bacteria	p__Proteobacteria	c__Betaproteobacteria	o__Burkholderiales	f__Alcaligenaceae	g__Pusillimonas	s__Pusillimonas sp. T7-7
WOCA_1	Reyranella massiliensis 521	Reyranella		2525	0.1285	0.2614	0.02948	269800	k__Bacteria	p__Proteobacteria	c__Alphaproteobacteria	o__Rhodospirillales	f__Rhodospirillales_u_f	g__Reyranella	s__Reyranella massiliensis
WOCA_1	Rhodanobacter fulvus Jip2	Rhodanobacter		2145	0.1175	0.2197	0.03373	269800	k__Bacteria	p__Proteobacteria	c__Gammaproteobacteria	o__Xanthomonadales	f__Rhodanobacteraceae	g__Rhodanobacter	s__Rhodanobacter fulvus
WOCA_1	Rhodanobacter spathiphylli B39	Rhodanobacter		1985	0.0114	0.0114	0.00318	469371	k__Bacteria	p__Proteobacteria	c__Gammaproteobacteria	o__Xanthomonadales	f__Rhodanobacteraceae	g__Rhodanobacter	s__Rhodanobacter spathiphylli
WOCA_1	Saccharomonospora glauca K62	Saccharomonospora		2633	0.0151	0.0151	0.00046	469371	k__Bacteria	p__Actinobacteria	c__Actinobacteria	o__Pseudonocardiales	f__Pseudonocardiaceae	g__Saccharomonospora	s__Saccharomonospora glauca
WOCA_1	Saccharomonospora viridis DSM 43017	Saccharomonospora		2032	0.0116	0.0117	0.00055	469371	k__Bacteria	p__Actinobacteria	c__Actinobacteria	o__Pseudonocardiales	f__Pseudonocardiaceae	g__Saccharomonospora	s__Saccharomonospora viridis
WOCA_1	Saccharopolyspora rectivirgula	Saccharopolyspora		2806	0.016	0.016	0.00258	469371	k__Bacteria	p__Actinobacteria	c__Actinobacteria	o__Pseudonocardiales	f__Pseudonocardiaceae	g__Saccharopolyspora	s__Saccharopolyspora rectivirgula
WOCA_1	Shewanella baltica OS185	Shewanella		2157	0.0124	0.0124	0.00267	469371	k__Bacteria	p__Proteobacteria	c__Gammaproteobacteria	o__Alteromonadales	f__Shewanellaceae	g__Shewanella	s__Shewanella baltica
WOCA_1	Shewanella putrefaciens HRCR 6	Shewanella		24997	0.1185	0.1264	0.00947	1111738	k__Bacteria	p__Proteobacteria	c__Gammaproteobacteria	o__Alteromonadales	f__Shewanellaceae	g__Shewanella	s__Shewanella putrefaciens
WOCA_1	Shewanella sp HN 41	Shewanella		24997	0.1185	0.1264	0.00947	1111738	k__Bacteria	p__Proteobacteria	c__Gammaproteobacteria	o__Alteromonadales	f__Shewanellaceae	g__Shewanella	s__Shewanella sp. HN-41
WOCA_1	Sphaerobacter thermophilus DSM 20745	Sphaerobacter		7873	0.0399	0.0398	0.00371	1111738	k__Bacteria	p__Chloroflexi	c__Thermomicrobia	o__Sphaerobacterales	f__Sphaerobacteraceae	g__Sphaerobacter	s__Sphaerobacter thermophilus
WOCA_1	Sphingobacterium sp ML3W	Sphingobacterium		6395	0.0327	0.0329	0.00479	1111738	k__Bacteria	p__Bacteroidetes	c__Sphingobacteriia	o__Sphingobacteriales	f__Sphingobacteriaceae	g__Sphingobacterium	s__Sphingobacterium sp. ML3W
WOCA_1	Sphingopyxis sp LC363	Sphingopyxis		35239	0.1568	0.1612	0.01293	1111737	k__Bacteria	p__Proteobacteria	c__Alphaproteobacteria	o__Sphingomonadales	f__Sphingomonadaceae	g__Sphingopyxis	s__Sphingopyxis sp. LC363
WOCA_1	Streptomyces sp NRRL F 5008	Streptomyces		35239	0.1568	0.1612	0.01293	1111737	k__Bacteria	p__Actinobacteria	c__Actinobacteria	o__Streptomycetales	f__Streptomycetaceae	g__Streptomyces	s__Streptomyces sp. NRRL F-5008
WOCA_1	Symbiobacterium thermophilum IAM 14863	Symbiobacterium		4003	0.0198	0.0198	0.0028	1111737	k__Bacteria	p__Firmicutes	c__Clostridia	o__Clostridiales	f__Symbiobacteriaceae	g__Symbiobacterium	s__Symbiobacterium thermophilum
WOCA_1	Thaumarchaeota archaeon MY3	Thaumarchaeota		4003	0.0198	0.0198	0.0028	1111737	k__Archaea	p__Thaumarchaeota	c__Nitrososphaeria	o__Nitrososphaerales	f__Nitrososphaeraceae	g__Candidatus Nitrosocosmicus	s__Candidatus Nitrocosmicus oleophilus
WOCA_1	Thermoactinomyces sp Gus2 1	Thermoactinomyces		1961	0.0096	0.0096	0.00076	471852	k__Bacteria	p__Firmicutes	c__Bacilli	o__Bacillales	f__Thermoactinomycetaceae	g__Thermoactinomyces	s__Thermoactinomyces sp. Gus2-1
WOCA_1	Thermobifida fusca YX	Thermobifida		3237	0.0158	0.0158	0.00049	471852	k__Bacteria	p__Actinobacteria	c__Actinobacteria	o__Streptosporangiales	f__Nocardiopsaceae	g__Thermobifida	s__Thermobifida fusca
WOCA_1	Thermobispora bispora DSM 43833	Thermobispora		2221	0.0111	0.0111	0.00053	471852	k__Bacteria	p__Actinobacteria	c__Actinobacteria	o__Actinobacteria_u_o	f__Actinobacteria_u_f	g__Thermobispora	s__Thermobispora bispora
WOCA_1	Thermomonospora curvata DSM 43183	Thermomonospora		2662	0.0133	0.0133	0.00212	471852	k__Bacteria	p__Actinobacteria	c__Actinobacteria	o__Streptosporangiales	f__Thermomonosporaceae	g__Thermomonospora	s__Thermomonospora curvata
WOCA_1	Ureibacillus thermosphaericus str Thermo BF	Ureibacillus		1978	0.0099	0.0099	0.00211	471852	k__Bacteria	p__Firmicutes	c__Bacilli	o__Bacillales	f__Planococcaceae	g__Ureibacillus	s__Ureibacillus thermosphaericus
WOCA_1	Vibrio rumoiensis 1S 45	Vibrio		421	0.014	0.0404	0.00103	456163	k__Bacteria	p__Proteobacteria	c__Gammaproteobacteria	o__Vibrionales	f__Vibrionaceae	g__Vibrio	s__Vibrio rumoiensis
WOCA_2	Arthrobacter arilaitensis Re117	Arthrobacter		379	0.0121	0.0331	0.00184	456163	k__Bacteria	p__Actinobacteria	c__Actinobacteria	o__Micrococcales	f__Micrococcaceae	g__Glutamicibacter	s__Glutamicibacter arilaitensis
WOCA_2	Brevibacterium linens BL2	Brevibacterium		557	0.015	0.0377	0.00089	798128	k__Bacteria	p__Actinobacteria	c__Actinobacteria	o__Micrococcales	f__Brevibacteriaceae	g__Brevibacterium	s__Brevibacterium linens
WOCA_2	Burkholderiales Order 15 3404 Node 25753	Burkholderiales		463	0.0123	0.0309	0.00158	798128	k__Bacteria	p__Proteobacteria	c__Betaproteobacteria	o__Burkholderiales	f__Burkholderiales_u_f	g__Burkholderiales_u_g	s__Burkholderiales_u_s
WOCA_2	Christensenella Family Node 1	Christensenella		22737	0.101	0.101	0.00843	1160707	k__Bacteria	p__Firmicutes	c__Clostridia	o__Clostridiales	f__Christensenellaceae	g__Christensenella	s__Christensenella_u_s
WOCA_2	Desmospora sp 8437	Desmospora		22737	0.101	0.101	0.00843	1160707	k__Bacteria	p__Firmicutes	c__Bacilli	o__Bacillales	f__Thermoactinomycetaceae	g__Desmospora	s__Desmospora sp. 8437
WOCA_2	Luteimonas mephitis DSM 12574	Luteimonas		6980	0.036	0.036	0.0034	1160707	k__Bacteria	p__Proteobacteria	c__Gammaproteobacteria	o__Xanthomonadales	f__Xanthomonadaceae	g__Luteimonas	s__Luteimonas mephitis
WOCA_2	Lysobacter arseniciresistens ZS79	Lysobacter		6401	0.0336	0.0336	0.00504	1160707	k__Bacteria	p__Proteobacteria	c__Gammaproteobacteria	o__Xanthomonadales	f__Xanthomonadaceae	g__Lysobacter	s__Lysobacter arseniciresistens
WOCA_2	Mycobacterium hassiacum DSM 44199	Mycobacterium		9534	0.044	0.044	0.00163	1160707	k__Bacteria	p__Actinobacteria	c__Actinobacteria	o__Corynebacteriales	f__Mycobacteriaceae	g__Mycobacterium	s__Mycobacterium hassiacum
WOCA_2	Mycobacterium thermoresistibile ATCC 19527	Mycobacterium		6960	0.0332	0.0332	0.00188	1160707	k__Bacteria	p__Actinobacteria	c__Actinobacteria	o__Corynebacteriales	f__Mycobacteriaceae	g__Mycobacterium	s__Mycobacterium thermoresistibile
WOCA_2	Nitrobacter sp Nb 311A	Nitrobacter		2076	0.0115	0.0115	0.00182	1160707	k__Bacteria	p__Proteobacteria	c__Alphaproteobacteria	o__Rhizobiales	f__Bradyrhizobiaceae	g__Nitrobacter	s__Nitrobacter sp. Nb-311A
WOCA_2	Nitrobacter winogradskyi Nb 255	Nitrobacter		5180	0.0885	0.368	0.01007	1403949	k__Bacteria	p__Proteobacteria	c__Alphaproteobacteria	o__Rhizobiales	f__Bradyrhizobiaceae	g__Nitrobacter	s__Nitrobacter winogradskyi
WOCA_2	Photobacterium halotolerans DSM 18316	Photobacterium		6335	0.0999	0.389	0.02495	1403949	k__Bacteria	p__Proteobacteria	c__Gammaproteobacteria	o__Vibrionales	f__Vibrionaceae	g__Photobacterium	s__Photobacterium halotolerans
WOCA_2	Pseudomonas monteilii	Pseudomonas		5405	0.1081	0.3787	0.01168	768727	k__Bacteria	p__Proteobacteria	c__Gammaproteobacteria	o__Pseudomonadales	f__Pseudomonadaceae	g__Pseudomonas	s__Pseudomonas monteilii
WOCA_2	Pseudomonas putida LF54	Pseudomonas		6179	0.116	0.3983	0.02788	768727	k__Bacteria	p__Proteobacteria	c__Gammaproteobacteria	o__Pseudomonadales	f__Pseudomonadaceae	g__Pseudomonas	s__Pseudomonas putida
WOCA_2	Pseudomonas sp S9	Pseudomonas		4066	0.0863	0.3796	0.01006	457416	k__Bacteria	p__Proteobacteria	c__Gammaproteobacteria	o__Pseudomonadales	f__Pseudomonadaceae	g__Pseudomonas	s__Pseudomonas sp. S9
WOCA_2	Pusillimonas sp T7 7	Pusillimonas		5293	0.0958	0.3969	0.02462	457416	k__Bacteria	p__Proteobacteria	c__Betaproteobacteria	o__Burkholderiales	f__Alcaligenaceae	g__Pusillimonas	s__Pusillimonas sp. T7-7
WOCA_2	Rhodanobacter spathiphylli B39	Rhodanobacter		4779	0.0905	0.3715	0.01032	450749	k__Bacteria	p__Proteobacteria	c__Gammaproteobacteria	o__Xanthomonadales	f__Rhodanobacteraceae	g__Rhodanobacter	s__Rhodanobacter spathiphylli
WOCA_2	Saccharomonospora glauca K62	Saccharomonospora		1179	0.0517	0.0585	0.00141	1403933	k__Bacteria	p__Actinobacteria	c__Actinobacteria	o__Pseudonocardiales	f__Pseudonocardiaceae	g__Saccharomonospora	s__Saccharomonospora glauca
WOCA_2	Saccharomonospora viridis DSM 43017	Saccharomonospora		26358	0.167	0.1671	0.0054	944564	k__Bacteria	p__Actinobacteria	c__Actinobacteria	o__Pseudonocardiales	f__Pseudonocardiaceae	g__Saccharomonospora	s__Saccharomonospora viridis
WOCA_2	Saccharopolyspora rectivirgula	Saccharopolyspora		4878	0.0087	0.0119	0.00191	1188252	k__Bacteria	p__Actinobacteria	c__Actinobacteria	o__Pseudonocardiales	f__Pseudonocardiaceae	g__Saccharopolyspora	s__Saccharopolyspora rectivirgula
WOCA_2	Shewanella putrefaciens HRCR 6	Shewanella		3947	0.0081	0.0112	0.00229	1188252	k__Bacteria	p__Proteobacteria	c__Gammaproteobacteria	o__Alteromonadales	f__Shewanellaceae	g__Shewanella	s__Shewanella putrefaciens
WOCA_2	Shewanella sp HN 41	Shewanella		16004	0.0712	0.0733	0.00223	911104	k__Bacteria	p__Proteobacteria	c__Gammaproteobacteria	o__Alteromonadales	f__Shewanellaceae	g__Shewanella	s__Shewanella sp. HN-41
WOCA_2	Sphaerobacter thermophilus DSM 20745	Sphaerobacter		19426	0.0842	0.0864	0.00596	911104	k__Bacteria	p__Chloroflexi	c__Thermomicrobia	o__Sphaerobacterales	f__Sphaerobacteraceae	g__Sphaerobacter	s__Sphaerobacter thermophilus
WOCA_2	Sphingobacterium sp ML3W	Sphingobacterium		1723	0.012	0.0123	0.00035	585506	k__Bacteria	p__Bacteroidetes	c__Sphingobacteriia	o__Sphingobacteriales	f__Sphingobacteriaceae	g__Sphingobacterium	s__Sphingobacterium sp. ML3W
WOCA_2	Sphingopyxis sp LC363	Sphingopyxis		129	0.051	0.0552	0.00186	1182783	k__Bacteria	p__Proteobacteria	c__Alphaproteobacteria	o__Sphingomonadales	f__Sphingomonadaceae	g__Sphingopyxis	s__Sphingopyxis sp. LC363
WOCA_2	Streptomyces sp NRRL F 5008	Streptomyces		124	0.0505	0.0423	0.00289	1182783	k__Bacteria	p__Actinobacteria	c__Actinobacteria	o__Streptomycetales	f__Streptomycetaceae	g__Streptomyces	s__Streptomyces sp. NRRL F-5008
WOCA_2	Symbiobacterium thermophilum IAM 14863	Symbiobacterium		1667	0.4242	0.4728	0.01305	1182783	k__Bacteria	p__Firmicutes	c__Clostridia	o__Clostridiales	f__Symbiobacteriaceae	g__Symbiobacterium	s__Symbiobacterium thermophilum
WOCA_2	Thaumarchaeota archaeon MY3	Thaumarchaeota		1341	0.3895	0.3832	0.01591	1182783	k__Archaea	p__Thaumarchaeota	c__Nitrososphaeria	o__Nitrososphaerales	f__Nitrososphaeraceae	g__Candidatus Nitrosocosmicus	s__Candidatus Nitrocosmicus oleophilus
WOCA_2	Thermoactinomyces sp Gus2 1	Thermoactinomyces		188	0.0477	0.0937	0.00429	190485	k__Bacteria	p__Firmicutes	c__Bacilli	o__Bacillales	f__Thermoactinomycetaceae	g__Thermoactinomyces	s__Thermoactinomyces sp. Gus2-1
WOCA_2	Thermobifida fusca YX	Thermobifida		60	0.0157	0.0702	0.00672	340	k__Bacteria	p__Actinobacteria	c__Actinobacteria	o__Streptosporangiales	f__Nocardiopsaceae	g__Thermobifida	s__Thermobifida fusca
WOCA_2	Thermobispora bispora DSM 43833	Thermobispora		32627	0.1402	0.1404	0.00654	1131451	k__Bacteria	p__Actinobacteria	c__Actinobacteria	o__Actinobacteria_u_o	f__Actinobacteria_u_f	g__Thermobispora	s__Thermobispora bispora
WOCA_2	Thermomonospora curvata DSM 43183	Thermomonospora		25347	0.1121	0.1123	0.01101	1131451	k__Bacteria	p__Actinobacteria	c__Actinobacteria	o__Streptosporangiales	f__Thermomonosporaceae	g__Thermomonospora	s__Thermomonospora curvata
WOCA_2	Vibrio rumoiensis 1S 45	Vibrio		1934	0.0104	0.0104	0.00029	863365	k__Bacteria	p__Proteobacteria	c__Gammaproteobacteria	o__Vibrionales	f__Vibrionaceae	g__Vibrio	s__Vibrio rumoiensis
